# Supplementary material for: Prognostic Nomogram Based on the Metastatic Lymph Node Ratio for T1-4N0-1M0 Pancreatic Neuroendocrine Tumors After Surgery
Source: Front Oncol. 2022 Apr 27;12:899759. doi: 10.3389/fonc.2022.899759 (PMC9092648; doi:10.3389/fonc.2022.899759)
Supplement: Supplementary file 1 [file DataSheet_1.csv]

	X.2	X.1	X	data.Year.of.diagnosis	age0	age	sex	race	marriage	primary.site0	primary.site	grade0	grade	tumour.size0	T.staging	T.tumour	N.staging	N.LNR	M.staging	LNR0	radiation	chemo	surgery	surgery.type	dissection	time	status	status.css	Sequence.number	First.malignant.primary.indicator	Record.number.recode	Patient.ID	dataset.num	exam.num	stage	functional	LNR	tumour
5	5	11	11	2017	47	<60	Male	White	Married	Head	Head	II	I,II	20	T1	T2	N0	N0	M0	0	No/Unknown	No/Unknown	Performed	Resection	4 and more	15	0	0	One primary only	Yes	1	1471601	2	0	II	Not	0	<=3cm
9	9	17	17	2017	45	<60	Male	Others	Married	Head	Head	II	I,II	32	T2	T2	N1	N1	M0	0.0434782608695652	No/Unknown	No/Unknown	Performed	Resection	4 and more	20	0	0	One primary only	Yes	1	1547040	2	1	III	Not	<=0.16	>3cm
11	11	20	20	2014	55	<60	Female	White	Married	Tail	BodyTail	II	I,II	49	T2	T3	N0	N0	M0	0	No/Unknown	No/Unknown	Performed	Resection	4 and more	48	0	0	One primary only	Yes	1	6396891	2	0	II	Not	0	>3cm
12	12	21	21	2013	67	>=60	Female	White	Married	Tail	BodyTail	II	I,II	63	T3	T3	N0	N0	M0	0	No/Unknown	No/Unknown	Performed	Resection	4 and more	68	0	0	One primary only	Yes	1	6398493	2	0	II	Not	0	>3cm
13	13	22	22	2014	50	<60	Male	White	Married	Head	Head	II	I,II	43	T3	T3	N0	N0	M0	0	Performed	Yes	Performed	Resection	4 and more	54	0	0	One primary only	Yes	1	6419792	2	0	II	Not	0	>3cm
14	14	24	24	2015	58	<60	Female	White	Married	Tail	BodyTail	II	I,II	38	T2	T2	N1	N0	M0	0	No/Unknown	No/Unknown	Performed	Resection	1 to 3	37	0	0	One primary only	Yes	1	6425878	2	0	II	Not	0	>3cm
15	15	25	25	2015	88	>=60	Male	White	Married	Tail	BodyTail	I	I,II	20	T1	T2	N0	N0	M0	0	No/Unknown	No/Unknown	Performed	Resection	4 and more	18	1	0	One primary only	Yes	1	6446175	2	0	II	Not	0	<=3cm
18	18	30	30	2017	59	<60	Female	Black	Married	Tail	BodyTail	II	I,II	65	T3	T3	N1	N0	M0	0	No/Unknown	No/Unknown	Performed	Resection	1 to 3	21	0	0	One primary only	Yes	1	6507005	2	0	II	Not	0	>3cm
19	19	31	31	2018	58	<60	Female	White	Married	Other	Other	II	I,II	45	T3	T3	N1	N0	M0	0	No/Unknown	No/Unknown	Performed	Resection	4 and more	3	0	0	One primary only	Yes	1	6533166	2	0	II	Not	0	>3cm
20	20	35	35	2013	71	>=60	Female	White	Married	Tail	BodyTail	II	I,II	24	T2	T2	N0	N0	M0	0	No/Unknown	No/Unknown	Performed	Resection	4 and more	68	0	0	One primary only	Yes	1	11436281	2	0	II	Not	0	<=3cm
21	21	36	36	2014	74	>=60	Female	Black	Unmarried	Other	Other	II	I,II	22	T2	T2	N0	N0	M0	0	No/Unknown	No/Unknown	Performed	Resection	4 and more	43	1	1	One primary only	Yes	1	11459600	2	0	II	Not	0	<=3cm
22	22	37	37	2015	56	<60	Male	White	Married	Tail	BodyTail	II	I,II	57	T2	T3	N1	N0	M0	0	No/Unknown	No/Unknown	Performed	Resection	4 and more	42	0	0	One primary only	Yes	1	11479662	2	0	II	Not	0	>3cm
24	24	39	39	2015	60	>=60	Female	White	Unmarried	Tail	BodyTail	II	I,II	25	T3	T2	N1	N0	M0	0	No/Unknown	No/Unknown	Performed	Resection	1 to 3	46	0	0	One primary only	Yes	1	11499399	2	0	II	Not	0	<=3cm
29	29	48	48	2018	27	<60	Male	Others	Married	Tail	BodyTail	II	I,II	25	T3	T2	N0	N1	M0	0.08	No/Unknown	No/Unknown	Performed	Resection	4 and more	4	0	0	One primary only	Yes	1	11619163	2	2	III	Not	<=0.16	<=3cm
33	33	53	53	2014	67	>=60	Male	White	Married	Head	Head	II	I,II	70	T2	T3	N0	N0	M0	0	No/Unknown	No/Unknown	Performed	Resection	4 and more	58	0	0	One primary only	Yes	1	15942265	2	0	II	Not	0	>3cm
38	38	61	61	2017	67	>=60	Male	White	Married	Head	Head	II	I,II	19	T3	T1	N1	N0	M0	0	No/Unknown	No/Unknown	Performed	Resection	4 and more	18	0	0	One primary only	Yes	1	18066604	2	0	I	Not	0	<=3cm
41	41	65	65	2018	64	>=60	Male	White	Married	Body	BodyTail	II	I,II	31	T3	T2	N1	N1	M0	0.05	No/Unknown	No/Unknown	Performed	Resection	4 and more	9	0	0	One primary only	Yes	1	18152902	2	1	III	Not	<=0.16	>3cm
42	42	66	66	2018	66	>=60	Male	White	Married	Body	BodyTail	II	I,II	45	T1	T3	N0	N0	M0	0	No/Unknown	No/Unknown	Performed	Resection	4 and more	8	0	0	One primary only	Yes	1	18152931	2	0	II	Not	0	>3cm
46	46	74	74	2014	60	>=60	Female	White	Married	Tail	BodyTail	II	I,II	29	T2	T2	N1	N1	M0	0.05	No/Unknown	No/Unknown	Performed	Resection	4 and more	47	1	1	One primary only	Yes	1	24160823	2	1	III	Not	<=0.16	<=3cm
48	48	77	77	2017	72	>=60	Male	White	Married	Head	Head	II	I,II	28	T1	T2	N1	N1	M0	0.0588235294117647	No/Unknown	No/Unknown	Performed	Resection	4 and more	18	0	0	One primary only	Yes	1	24303383	2	1	III	Not	<=0.16	<=3cm
50	50	80	80	2012	52	<60	Female	White	Unmarried	Head	Head	II	I,II	29	T1	T2	N0	N0	M0	0	No/Unknown	No/Unknown	Performed	Resection	4 and more	72	0	0	One primary only	Yes	1	28430159	2	0	II	Not	0	<=3cm
60	60	97	97	2017	71	>=60	Female	White	Married	Body	BodyTail	II	I,II	30	T1	T2	N0	N0	M0	0	No/Unknown	No/Unknown	Performed	Resection	4 and more	15	0	0	One primary only	Yes	1	30561373	2	0	II	Not	0	<=3cm
61	61	99	99	2017	52	<60	Male	White	Married	Tail	BodyTail	II	I,II	16	T4	T4	N1	N0	M0	0	No/Unknown	No/Unknown	Performed	Resection	4 and more	14	0	0	One primary only	Yes	1	30568378	2	0	III	Not	0	<=3cm
62	62	100	100	2018	38	<60	Female	White	Married	Tail	BodyTail	II	I,II	30	T3	T2	N1	N1	M0	0.0714285714285714	No/Unknown	No/Unknown	Performed	Resection	4 and more	10	0	0	One primary only	Yes	1	30579455	2	2	III	Not	<=0.16	<=3cm
63	63	101	101	2016	29	<60	Female	White	Married	Tail	BodyTail	II	I,II	112	T2	T3	N1	N0	M0	0	No/Unknown	No/Unknown	Performed	Resection	4 and more	25	0	0	One primary only	Yes	1	30582090	2	0	II	Not	0	>3cm
65	65	103	103	2018	17	<60	Male	White	Unmarried	Other	Other	II	I,II	18	T1	T1	N0	N0	M0	0	No/Unknown	No/Unknown	Performed	Resection	4 and more	3	0	0	One primary only	Yes	1	30597208	2	0	I	Not	0	<=3cm
74	75	141	141	2011	60	>=60	Male	Others	Married	Tail	BodyTail	II	I,II	73	T2	T3	N1	N0	M0	0	No/Unknown	Yes	Performed	Resection	4 and more	92	0	0	One primary only	Yes	1	15918536	5	0	II	Not	0	>3cm
75	76	142	142	2013	89	>=60	Male	Others	Unmarried	Other	Other	III	III,IV	95	T4	T4	N0	N0	M0	0	No/Unknown	No/Unknown	Performed	Resection	1 to 3	2	1	1	One primary only	Yes	1	15936166	5	0	III	Not	0	>3cm
76	77	144	144	2014	57	<60	Male	White	Unmarried	Head	Head	II	I,II	25	T3	T2	N0	N1	M0	0.428571428571429	No/Unknown	Yes	Performed	Resection	4 and more	10	1	1	One primary only	Yes	1	15952393	5	9	III	Not	>0.16	<=3cm
81	83	179	179	2007	75	>=60	Male	White	Married	Tail	BodyTail	III	III,IV	10	T2	T1	N0	N1	M0	0.0833333333333333	No/Unknown	Yes	Performed	Resection	4 and more	23	1	1	One primary only	Yes	1	1037621	7	1	III	Not	<=0.16	<=3cm
86	88	198	198	2013	63	>=60	Female	White	Married	Tail	BodyTail	I	I,II	80	T1	T3	N0	N0	M0	0	No/Unknown	No/Unknown	Performed	Resection	4 and more	66	0	0	One primary only	Yes	2	1169249	7	0	II	Not	0	>3cm
88	90	201	201	2010	43	<60	Female	White	Married	Head	Head	I	I,II	48	T3	T3	N1	N1	M0	0.959183673469388	No/Unknown	No/Unknown	Performed	Resection	4 and more	103	0	0	One primary only	Yes	1	1177913	7	47	III	Not	>0.16	>3cm
89	91	202	202	2010	53	<60	Female	White	Unmarried	Head	Head	I	I,II	9	T2	T1	N0	N1	M0	0.333333333333333	No/Unknown	No/Unknown	Performed	Resection	4 and more	97	0	0	One primary only	Yes	1	1179797	7	4	III	Not	>0.16	<=3cm
96	98	214	214	2012	57	<60	Female	White	Married	Body	BodyTail	I	I,II	22	T2	T2	N0	N0	M0	0	No/Unknown	No/Unknown	Performed	Resection	1 to 3	83	0	0	One primary only	Yes	1	1236996	7	0	II	Not	0	<=3cm
102	104	228	228	2012	72	>=60	Male	Others	Married	Head	Head	I	I,II	13	T1	T1	N1	N1	M0	0.0714285714285714	No/Unknown	No/Unknown	Performed	Resection	4 and more	74	0	0	One primary only	Yes	1	1265549	7	1	III	Not	<=0.16	<=3cm
106	108	236	236	2013	47	<60	Male	White	Married	Tail	BodyTail	II	I,II	15	T1	T1	N0	N1	M0	0.4	No/Unknown	No/Unknown	Performed	Resection	4 and more	63	0	0	One primary only	Yes	1	1280497	7	8	III	Not	>0.16	<=3cm
111	113	241	241	2012	48	<60	Male	White	Married	Other	Other	I	I,II	12	T3	T1	N1	N0	M0	0	No/Unknown	No/Unknown	Performed	Resection	4 and more	82	0	0	One primary only	Yes	1	1293181	7	0	I	Not	0	<=3cm
112	114	243	243	2013	58	<60	Female	White	Unmarried	Body	BodyTail	I	I,II	12	T3	T1	N1	N0	M0	0	No/Unknown	No/Unknown	Performed	Resection	4 and more	63	0	0	One primary only	Yes	1	1301660	7	0	I	Not	0	<=3cm
114	116	248	248	2013	65	>=60	Female	White	Married	Head	Head	I	I,II	20	T3	T2	N0	N0	M0	0	No/Unknown	No/Unknown	Performed	Resection	4 and more	60	0	0	One primary only	Yes	1	1314050	7	0	II	Not	0	<=3cm
120	122	254	254	2013	58	<60	Male	White	Married	Tail	BodyTail	I	I,II	50	T3	T3	N1	N0	M0	0	No/Unknown	No/Unknown	Performed	Resection	4 and more	63	0	0	One primary only	Yes	1	1333537	7	0	II	Not	0	>3cm
124	126	262	262	2015	72	>=60	Female	White	Married	Head	Head	I	I,II	35	T2	T2	N0	N0	M0	0	No/Unknown	No/Unknown	Performed	Resection	1 to 3	39	0	0	One primary only	Yes	1	1383438	7	0	II	Not	0	>3cm
134	136	294	294	2004	82	>=60	Female	White	Unmarried	Other	Other	II	I,II	31	T2	T2	N0	N1	M0	0.24	No/Unknown	Yes	Performed	Resection	4 and more	29	1	1	One primary only	Yes	1	6017623	7	6	III	Not	>0.16	>3cm
136	138	297	297	2004	40	<60	Female	White	Married	Other	Other	II	I,II	25	T3	T2	N1	N1	M0	0.388888888888889	No/Unknown	Yes	Performed	Resection	4 and more	171	0	0	One primary only	Yes	1	6026021	7	7	III	Not	>0.16	<=3cm
140	142	314	314	2007	62	>=60	Female	White	Married	Head	Head	I	I,II	28	T3	T2	N1	N1	M0	0.0909090909090909	No/Unknown	No/Unknown	Performed	Resection	4 and more	143	0	0	One primary only	Yes	1	6140824	7	2	III	Not	<=0.16	<=3cm
142	144	317	317	2008	43	<60	Male	Black	Married	Other	Other	I	I,II	19	T3	T1	N1	N0	M0	0	No/Unknown	No/Unknown	Performed	Resection	4 and more	123	0	0	One primary only	Yes	1	6164767	7	0	I	Not	0	<=3cm
144	146	320	320	2008	45	<60	Male	White	Unmarried	Head	Head	I	I,II	32	T3	T2	N1	N1	M0	0.222222222222222	No/Unknown	No/Unknown	Performed	Resection	4 and more	131	0	0	One primary only	Yes	1	6173885	7	2	III	Not	>0.16	>3cm
151	153	338	338	2010	60	>=60	Male	White	Married	Tail	BodyTail	I	I,II	20	T3	T2	N1	N1	M0	1	No/Unknown	No/Unknown	Performed	Resection	4 and more	104	0	0	One primary only	Yes	1	6256637	7	4	III	Not	>0.16	<=3cm
157	160	346	346	2012	23	<60	Female	White	Unmarried	Head	Head	I	I,II	12	T3	T1	N0	N0	M0	0	No/Unknown	No/Unknown	Performed	Resection	4 and more	78	0	0	One primary only	Yes	1	6299844	7	0	I	Not	0	<=3cm
167	170	362	362	2013	78	>=60	Female	White	Married	Head	Head	III	III,IV	13	T2	T1	N0	N0	M0	0	No/Unknown	No/Unknown	Performed	Resection	4 and more	64	0	0	One primary only	Yes	1	6354369	7	0	I	Not	0	<=3cm
168	171	364	364	2013	39	<60	Female	White	Unmarried	Tail	BodyTail	I	I,II	58	T1	T3	N0	N0	M0	0	No/Unknown	No/Unknown	Performed	Resection	4 and more	62	0	0	One primary only	Yes	1	6357858	7	0	II	Not	0	>3cm
171	174	369	369	2013	56	<60	Female	Black	Unmarried	Head	Head	I	I,II	70	T3	T3	N0	N1	M0	0.105263157894737	No/Unknown	No/Unknown	Performed	Resection	4 and more	62	0	0	One primary only	Yes	1	6366962	7	2	III	Not	<=0.16	>3cm
172	175	373	373	2014	59	<60	Male	White	Married	Head	Head	I	I,II	30	T3	T2	N1	N0	M0	0	No/Unknown	No/Unknown	Performed	Resection	4 and more	50	0	0	One primary only	Yes	1	6400429	7	0	II	Not	0	<=3cm
173	176	374	374	2016	63	>=60	Male	White	Married	Head	Head	III	III,IV	30	T1	T2	N1	N1	M0	0.181818181818182	Performed	Yes	Performed	Resection	4 and more	27	0	0	One primary only	Yes	1	6479260	7	6	III	Not	>0.16	<=3cm
174	177	377	377	2018	73	>=60	Female	White	Unmarried	Body	BodyTail	I	I,II	42	T1	T3	N0	N0	M0	0	No/Unknown	No/Unknown	Performed	Resection	1 to 3	8	0	0	One primary only	Yes	1	6539775	7	0	II	Not	0	>3cm
175	178	378	378	2018	76	>=60	Female	White	Unmarried	Body	BodyTail	I	I,II	115	T1	T3	N1	N0	M0	0	No/Unknown	No/Unknown	Performed	Resection	4 and more	2	0	0	One primary only	Yes	1	6543548	7	0	II	Not	0	>3cm
186	189	420	420	2009	66	>=60	Male	Black	Married	Other	Other	II	I,II	15	T3	T1	N1	N1	M0	0.333333333333333	No/Unknown	No/Unknown	Performed	Resection	1 to 3	101	1	0	One primary only	Yes	1	11280002	7	1	III	Not	>0.16	<=3cm
190	193	430	430	2011	71	>=60	Male	Black	Married	Tail	BodyTail	II	I,II	18	T1	T1	N0	N1	M0	0.2	No/Unknown	No/Unknown	Performed	Resection	4 and more	93	0	0	One primary only	Yes	1	11342638	7	2	III	Not	>0.16	<=3cm
194	197	438	438	2012	62	>=60	Female	White	Married	Other	Other	I	I,II	24	T2	T2	N0	N1	M0	0.1	No/Unknown	No/Unknown	Performed	Resection	4 and more	79	0	0	One primary only	Yes	1	11401197	7	1	III	Not	<=0.16	<=3cm
195	198	442	442	2013	83	>=60	Male	White	Married	Tail	BodyTail	I	I,II	11	T2	T1	N0	N0	M0	0	No/Unknown	No/Unknown	Performed	Resection	4 and more	71	0	0	One primary only	Yes	1	11407427	7	0	I	Not	0	<=3cm
197	200	447	447	2013	52	<60	Female	White	Married	Tail	BodyTail	I	I,II	8	T1	T1	N0	N0	M0	0	No/Unknown	No/Unknown	Performed	Resection	1 to 3	60	0	0	One primary only	Yes	1	11434315	7	0	I	Not	0	<=3cm
200	203	454	454	2013	58	<60	Female	White	Married	Tail	BodyTail	I	I,II	65	T3	T3	N1	N0	M0	0	No/Unknown	No/Unknown	Performed	Resection	1 to 3	63	0	0	One primary only	Yes	1	11453279	7	0	II	Not	0	>3cm
203	206	457	457	2015	41	<60	Female	Black	Unmarried	Head	Head	I	I,II	17	T1	T1	N0	N0	M0	0	No/Unknown	No/Unknown	Performed	Resection	4 and more	44	0	0	One primary only	Yes	1	11472504	7	0	I	Not	0	<=3cm
204	207	459	459	2015	75	>=60	Female	White	Unmarried	Tail	BodyTail	I	I,II	25	T3	T2	N1	N1	M0	0.666666666666667	No/Unknown	No/Unknown	Performed	Resection	4 and more	46	0	0	One primary only	Yes	1	11510246	7	4	III	Not	>0.16	<=3cm
205	208	460	460	2015	72	>=60	Male	White	Unmarried	Tail	BodyTail	I	I,II	28	T3	T2	N1	N0	M0	0	No/Unknown	No/Unknown	Performed	Resection	4 and more	9	1	1	One primary only	Yes	1	11517999	7	0	II	Not	0	<=3cm
208	211	465	465	2018	67	>=60	Male	White	Married	Head	Head	III	III,IV	90	T1	T3	N0	N1	M0	0.0625	No/Unknown	No/Unknown	Performed	Resection	4 and more	8	0	0	One primary only	Yes	1	11611405	7	1	III	Not	<=0.16	>3cm
210	213	473	473	2008	31	<60	Male	Others	Married	Head	Head	I	I,II	25	T3	T2	N1	N1	M0	0.0833333333333333	No/Unknown	No/Unknown	Performed	Resection	4 and more	129	0	0	One primary only	Yes	1	15873517	7	1	III	Not	<=0.16	<=3cm
215	218	479	479	2010	89	>=60	Female	Others	Unmarried	Tail	BodyTail	III	III,IV	20	T2	T2	N0	N1	M0	0.5	Performed	No/Unknown	Performed	Resection	1 to 3	5	1	1	One primary only	Yes	1	15900689	7	1	III	Not	>0.16	<=3cm
217	220	482	482	2011	56	<60	Male	Others	Married	Body	BodyTail	I	I,II	30	T3	T2	N0	N1	M0	0.4	No/Unknown	No/Unknown	Performed	Resection	4 and more	92	0	0	One primary only	Yes	1	15915869	7	2	III	Not	>0.16	<=3cm
219	222	489	489	2012	47	<60	Male	Others	Unmarried	Tail	BodyTail	I	I,II	55	T2	T3	N0	N0	M0	0	No/Unknown	No/Unknown	Performed	Resection	4 and more	75	0	0	One primary only	Yes	1	15923382	7	0	II	Not	0	>3cm
229	232	514	514	2004	66	>=60	Male	White	Married	Head	Head	I	I,II	36	T2	T2	N0	N0	M0	0	No/Unknown	No/Unknown	Performed	Resection	4 and more	171	1	1	One primary only	Yes	1	17675893	7	0	II	Not	0	>3cm
230	233	515	515	2004	47	<60	Female	White	Married	Head	Head	I	I,II	16	T2	T1	N0	N1	M0	0.375	No/Unknown	No/Unknown	Performed	Resection	4 and more	173	0	0	One primary only	Yes	1	17678311	7	3	III	Not	>0.16	<=3cm
242	245	534	534	2007	41	<60	Male	Black	Married	Body	BodyTail	I	I,II	20	T2	T2	N1	N0	M0	0	No/Unknown	No/Unknown	Performed	Resection	1 to 3	141	0	0	One primary only	Yes	1	17778204	7	0	II	Not	0	<=3cm
244	247	537	537	2008	54	<60	Male	White	Married	Tail	BodyTail	II	I,II	22	T1	T2	N0	N1	M0	0.333333333333333	No/Unknown	Yes	Performed	Resection	1 to 3	126	0	0	One primary only	Yes	1	17794086	7	1	III	Not	>0.16	<=3cm
245	248	538	538	2008	79	>=60	Male	White	Married	Body	BodyTail	II	I,II	41	T2	T3	N0	N0	M0	0	No/Unknown	No/Unknown	Performed	Resection	1 to 3	70	1	1	One primary only	Yes	1	17799884	7	0	II	Not	0	>3cm
249	252	543	543	2008	74	>=60	Male	White	Married	Other	Other	I	I,II	56	T2	T3	N1	N1	M0	1	No/Unknown	No/Unknown	Performed	Resection	1 to 3	45	1	1	One primary only	Yes	1	17803665	7	3	III	Not	>0.16	>3cm
259	262	564	564	2012	59	<60	Female	White	Unmarried	Tail	BodyTail	I	I,II	31	T3	T2	N0	N0	M0	0	No/Unknown	No/Unknown	Performed	Resection	1 to 3	82	0	0	One primary only	Yes	1	17921532	7	0	II	Not	0	>3cm
263	266	572	572	2012	33	<60	Female	White	Married	Tail	BodyTail	I	I,II	27	T3	T2	N1	N1	M0	1	No/Unknown	No/Unknown	Performed	Resection	1 to 3	73	0	0	One primary only	Yes	1	17947976	7	2	III	Not	>0.16	<=3cm
266	269	576	576	2013	83	>=60	Male	White	Unmarried	Tail	BodyTail	I	I,II	19	T2	T1	N0	N1	M0	0.0833333333333333	No/Unknown	No/Unknown	Performed	Resection	4 and more	36	1	1	One primary only	Yes	1	17954596	7	1	III	Not	<=0.16	<=3cm
270	273	590	590	2014	65	>=60	Female	White	Married	Head	Head	I	I,II	22	T3	T2	N1	N0	M0	0	No/Unknown	No/Unknown	Performed	Resection	4 and more	57	0	0	One primary only	Yes	1	17977515	7	0	II	Not	0	<=3cm
271	274	591	591	2014	71	>=60	Female	White	Married	Tail	BodyTail	II	I,II	35	T3	T2	N1	N0	M0	0	No/Unknown	No/Unknown	Performed	Resection	4 and more	54	0	0	One primary only	Yes	1	17981955	7	0	II	Not	0	>3cm
273	276	594	594	2015	67	>=60	Female	White	Unmarried	Other	Other	I	I,II	50	T3	T3	N1	N0	M0	0	No/Unknown	No/Unknown	Performed	Resection	1 to 3	39	0	0	One primary only	Yes	1	18023957	7	0	II	Not	0	>3cm
276	279	599	599	2004	49	<60	Male	Others	Married	Tail	BodyTail	II	I,II	15	T2	T1	N0	N1	M0	0.5	No/Unknown	No/Unknown	Performed	Resection	4 and more	47	1	1	One primary only	Yes	1	21401819	7	3	III	Not	>0.16	<=3cm
277	280	600	600	2004	60	>=60	Female	Others	Married	Head	Head	I	I,II	170	T3	T3	N0	N1	M0	0.0810810810810811	No/Unknown	No/Unknown	Performed	Resection	1 to 3	171	0	0	One primary only	Yes	1	21405146	7	3	III	Not	<=0.16	>3cm
279	282	606	606	2009	48	<60	Male	White	Married	Tail	BodyTail	III	III,IV	28	T1	T2	N0	N1	M0	1	No/Unknown	No/Unknown	Performed	Resection	1 to 3	54	0	0	One primary only	Yes	1	21479643	7	3	III	Not	>0.16	<=3cm
285	288	619	619	2016	25	<60	Male	White	Married	Head	Head	III	III,IV	27	T3	T2	N1	N1	M0	0.192307692307692	No/Unknown	Yes	Performed	Resection	4 and more	23	1	1	One primary only	Yes	1	21589137	7	5	III	Not	>0.16	<=3cm
286	289	620	620	2016	59	<60	Male	Black	Unmarried	Body	BodyTail	II	I,II	38	T1	T2	N0	N0	M0	0	No/Unknown	No/Unknown	Performed	Resection	1 to 3	32	0	0	One primary only	Yes	1	21591035	7	0	II	Not	0	>3cm
290	293	640	640	2011	51	<60	Male	White	Unmarried	Head	Head	I	I,II	93	T3	T3	N1	N0	M0	0	Performed	No/Unknown	Performed	Resection	4 and more	51	1	1	One primary only	Yes	1	24001092	7	0	II	Not	0	>3cm
294	297	650	650	2013	71	>=60	Female	White	Married	Head	Head	II	I,II	50	T2	T3	N1	N0	M0	0	No/Unknown	No/Unknown	Performed	Resection	4 and more	67	0	0	One primary only	Yes	1	24106410	7	0	II	Not	0	>3cm
297	300	656	656	2016	58	<60	Male	White	Unmarried	Other	Other	I	I,II	90	T3	T3	N0	N0	M0	0	No/Unknown	Yes	Performed	Resection	4 and more	29	0	0	One primary only	Yes	1	24255159	7	0	II	Not	0	>3cm
300	303	671	671	2008	49	<60	Male	White	Married	Tail	BodyTail	III	III,IV	30	T2	T2	N0	N1	M0	0.285714285714286	Performed	Yes	Performed	Resection	4 and more	11	1	1	One primary only	Yes	1	28339328	7	4	III	Not	>0.16	<=3cm
304	307	676	676	2010	35	<60	Female	White	Unmarried	Head	Head	I	I,II	24	T2	T2	N0	N1	M0	0.5	No/Unknown	Yes	Performed	Resection	4 and more	98	0	0	One primary only	Yes	1	28368477	7	2	III	Not	>0.16	<=3cm
306	309	678	678	2010	41	<60	Female	White	Married	Tail	BodyTail	I	I,II	37	T2	T2	N0	N0	M0	0	No/Unknown	No/Unknown	Performed	Resection	4 and more	97	0	0	One primary only	Yes	1	28375625	7	0	II	Not	0	>3cm
309	312	683	683	2011	50	<60	Female	White	Unmarried	Body	BodyTail	I	I,II	21	T2	T2	N0	N1	M0	0.0454545454545455	No/Unknown	No/Unknown	Performed	Resection	4 and more	90	0	0	One primary only	Yes	1	28403885	7	1	III	Not	<=0.16	<=3cm
311	314	685	685	2012	76	>=60	Male	White	Married	Head	Head	I	I,II	80	T2	T3	N0	N1	M0	0.0526315789473684	No/Unknown	No/Unknown	Performed	Resection	4 and more	82	0	0	One primary only	Yes	1	28415324	7	1	III	Not	<=0.16	>3cm
315	318	691	691	2012	67	>=60	Female	White	Unmarried	Body	BodyTail	I	I,II	26	T3	T2	N0	N1	M0	0.19047619047619	No/Unknown	No/Unknown	Performed	Resection	4 and more	76	0	0	One primary only	Yes	1	28427907	7	4	III	Not	>0.16	<=3cm
320	323	699	699	2017	66	>=60	Male	White	Married	Tail	BodyTail	IV	III,IV	105	T3	T3	N0	N1	M0	0.375	No/Unknown	No/Unknown	Performed	Resection	4 and more	14	0	0	One primary only	Yes	1	28545842	7	6	III	Not	>0.16	>3cm
330	333	724	724	2010	62	>=60	Male	White	Married	Head	Head	I	I,II	22	T2	T2	N0	N1	M0	0.0769230769230769	No/Unknown	No/Unknown	Performed	Resection	4 and more	103	0	0	One primary only	Yes	1	30368776	7	2	III	Not	<=0.16	<=3cm
332	335	728	728	2011	65	>=60	Male	White	Married	Tail	BodyTail	I	I,II	52	T1	T3	N0	N0	M0	0	No/Unknown	No/Unknown	Performed	Resection	4 and more	90	0	0	One primary only	Yes	1	30382356	7	0	II	Not	0	>3cm
335	338	732	732	2011	70	>=60	Female	Others	Unmarried	Tail	BodyTail	I	I,II	15	T3	T1	N0	N0	M0	0	No/Unknown	No/Unknown	Performed	Resection	4 and more	84	0	0	One primary only	Yes	1	30399462	7	0	I	Not	0	<=3cm
336	339	733	733	2012	55	<60	Male	Black	Unmarried	Head	Head	I	I,II	25	T3	T2	N1	N1	M0	1	No/Unknown	No/Unknown	Performed	Resection	1 to 3	58	1	0	One primary only	Yes	1	30419373	7	1	III	Not	>0.16	<=3cm
342	345	745	745	2013	79	>=60	Male	White	Unmarried	Head	Head	I	I,II	98	T2	T3	N0	N0	M0	0	No/Unknown	No/Unknown	Performed	Resection	4 and more	62	0	0	One primary only	Yes	1	30434817	7	0	II	Not	0	>3cm
346	349	755	755	2016	33	<60	Female	Black	Married	Tail	BodyTail	III	III,IV	20	T3	T2	N0	N0	M0	0	No/Unknown	Yes	Performed	Resection	4 and more	6	1	1	One primary only	Yes	1	30522975	7	0	II	Not	0	<=3cm
348	352	763	763	2018	46	<60	Female	White	Married	Tail	BodyTail	I	I,II	23	T2	T2	N0	N0	M0	0	No/Unknown	No/Unknown	Performed	Resection	4 and more	11	0	0	One primary only	Yes	1	30582755	7	0	II	Not	0	<=3cm
350	354	767	767	2018	64	>=60	Male	Others	Married	Head	Head	I	I,II	14	T1	T1	N1	N1	M0	0.111111111111111	No/Unknown	No/Unknown	Performed	Resection	4 and more	7	0	0	One primary only	Yes	1	30591556	7	1	III	Not	<=0.16	<=3cm
355	359	798	798	2013	65	>=60	Male	White	Married	Body	BodyTail	I	I,II	25	T1	T2	N0	N0	M0	0	No/Unknown	No/Unknown	Performed	Resection	1 to 3	66	0	0	One primary only	Yes	1	1301987	8	0	II	Not	0	<=3cm
359	363	804	804	2013	38	<60	Female	Black	Unmarried	Tail	BodyTail	II	I,II	22	T1	T2	N0	N0	M0	0	No/Unknown	No/Unknown	Performed	Resection	4 and more	60	0	0	One primary only	Yes	1	1315644	8	0	II	Not	0	<=3cm
367	371	820	820	2014	55	<60	Female	White	Married	Head	Head	I	I,II	13	T2	T1	N0	N0	M0	0	No/Unknown	No/Unknown	Performed	Resection	1 to 3	48	0	0	One primary only	Yes	1	1354554	8	0	I	Not	0	<=3cm
370	374	824	824	2015	71	>=60	Female	White	Unmarried	Head	Head	I	I,II	18	T1	T1	N0	N0	M0	0	No/Unknown	No/Unknown	Performed	Resection	1 to 3	44	0	0	One primary only	Yes	1	1356152	8	0	I	Not	0	<=3cm
371	375	825	825	2015	38	<60	Male	White	Married	Tail	BodyTail	I	I,II	13	T1	T1	N0	N0	M0	0	No/Unknown	No/Unknown	Performed	Resection	1 to 3	45	0	0	One primary only	Yes	1	1360744	8	0	I	Not	0	<=3cm
376	380	835	835	2015	66	>=60	Female	White	Married	Body	BodyTail	I	I,II	45	T2	T3	N0	N0	M0	0	No/Unknown	No/Unknown	Performed	Resection	4 and more	42	0	0	One primary only	Yes	1	1385342	8	0	II	Not	0	>3cm
377	381	836	836	2015	49	<60	Male	White	Married	Body	BodyTail	I	I,II	7	T1	T1	N0	N0	M0	0	No/Unknown	No/Unknown	Performed	Resection	1 to 3	37	0	0	One primary only	Yes	1	1386559	8	0	I	Not	0	<=3cm
378	382	841	841	2015	42	<60	Female	White	Unmarried	Head	Head	I	I,II	11	T2	T1	N0	N1	M0	0.25	No/Unknown	No/Unknown	Performed	Resection	4 and more	36	0	0	One primary only	Yes	1	1393048	8	4	III	Not	>0.16	<=3cm
383	387	847	847	2016	66	>=60	Male	Others	Married	Body	BodyTail	I	I,II	18	T1	T1	N0	N0	M0	0	No/Unknown	No/Unknown	Performed	Resection	4 and more	31	0	0	One primary only	Yes	1	1409687	8	0	I	Not	0	<=3cm
386	390	850	850	2016	66	>=60	Male	Others	Married	Head	Head	I	I,II	43	T1	T3	N0	N1	M0	0.0666666666666667	No/Unknown	No/Unknown	Performed	Resection	4 and more	20	0	0	One primary only	Yes	1	1418594	8	1	III	Not	<=0.16	>3cm
389	393	854	854	2016	64	>=60	Female	White	Unmarried	Tail	BodyTail	I	I,II	75	T1	T3	N0	N1	M0	0.0833333333333333	No/Unknown	No/Unknown	Performed	Resection	4 and more	25	0	0	One primary only	Yes	1	1424577	8	1	III	Not	<=0.16	>3cm
400	404	870	870	2016	68	>=60	Male	White	Married	Head	Head	II	I,II	15	T2	T1	N0	N1	M0	0.25	No/Unknown	No/Unknown	Performed	Resection	4 and more	24	0	0	One primary only	Yes	1	1468297	8	3	III	Not	>0.16	<=3cm
402	406	874	874	2017	62	>=60	Male	White	Unmarried	Tail	BodyTail	I	I,II	38	T1	T2	N0	N0	M0	0	No/Unknown	No/Unknown	Performed	Resection	4 and more	14	0	0	One primary only	Yes	1	1473013	8	0	II	Not	0	>3cm
405	409	877	877	2017	42	<60	Female	White	Married	Head	Head	I	I,II	12	T2	T1	N0	N0	M0	0	No/Unknown	No/Unknown	Performed	Resection	4 and more	15	0	0	One primary only	Yes	1	1483139	8	0	I	Not	0	<=3cm
406	410	878	878	2017	56	<60	Male	Others	Married	Tail	BodyTail	I	I,II	40	T2	T2	N0	N0	M0	0	No/Unknown	No/Unknown	Performed	Resection	1 to 3	13	0	0	One primary only	Yes	1	1483142	8	0	II	Not	0	>3cm
408	412	883	883	2018	62	>=60	Female	Others	Married	Tail	BodyTail	II	I,II	43	T2	T3	N1	N0	M0	0	No/Unknown	No/Unknown	Performed	Resection	4 and more	9	0	0	One primary only	Yes	1	1492427	8	0	II	Not	0	>3cm
413	417	888	888	2018	71	>=60	Male	Others	Married	Tail	BodyTail	II	I,II	15	T3	T1	N1	N0	M0	0	No/Unknown	No/Unknown	Performed	Resection	4 and more	1	0	0	One primary only	Yes	1	1501757	8	0	I	Not	0	<=3cm
415	419	890	890	2018	36	<60	Female	Others	Married	Tail	BodyTail	I	I,II	50	T1	T3	N0	N0	M0	0	No/Unknown	No/Unknown	Performed	Resection	4 and more	11	0	0	One primary only	Yes	1	1504159	8	0	II	Not	0	>3cm
416	420	894	894	2018	55	<60	Male	White	Married	Tail	BodyTail	I	I,II	55	T1	T3	N0	N0	M0	0	No/Unknown	No/Unknown	Performed	Resection	4 and more	4	0	0	One primary only	Yes	1	1516874	8	0	II	Not	0	>3cm
417	421	895	895	2018	64	>=60	Female	White	Unmarried	Tail	BodyTail	I	I,II	70	T2	T3	N0	N0	M0	0	No/Unknown	No/Unknown	Performed	Resection	4 and more	0	0	0	One primary only	Yes	1	1520195	8	0	II	Not	0	>3cm
426	430	932	932	2009	48	<60	Female	White	Married	Other	Other	I	I,II	43	T3	T3	N0	N0	M0	0	No/Unknown	No/Unknown	Performed	Resection	4 and more	118	0	0	One primary only	Yes	1	6349412	8	0	II	Not	0	>3cm
430	434	937	937	2013	63	>=60	Male	White	Married	Tail	BodyTail	I	I,II	58	T3	T3	N1	N0	M0	0	No/Unknown	No/Unknown	Performed	Resection	4 and more	63	0	0	One primary only	Yes	1	6368914	8	0	II	Not	0	>3cm
431	435	938	938	2013	72	>=60	Female	White	Married	Other	Other	I	I,II	12	T2	T1	N0	N0	M0	0	No/Unknown	No/Unknown	Performed	Resection	1 to 3	64	0	0	One primary only	Yes	1	6371644	8	0	I	Not	0	<=3cm
433	437	940	940	2013	49	<60	Male	White	Married	Tail	BodyTail	I	I,II	14	T2	T1	N0	N0	M0	0	No/Unknown	No/Unknown	Performed	Resection	4 and more	68	0	0	One primary only	Yes	1	6378680	8	0	I	Not	0	<=3cm
434	438	941	941	2014	83	>=60	Female	White	Unmarried	Tail	BodyTail	I	I,II	22	T2	T2	N0	N1	M0	0.545454545454545	No/Unknown	No/Unknown	Performed	Resection	4 and more	55	0	0	One primary only	Yes	1	6381357	8	6	III	Not	>0.16	<=3cm
449	453	959	959	2015	71	>=60	Male	White	Married	Tail	BodyTail	I	I,II	40	T3	T2	N0	N0	M0	0	No/Unknown	No/Unknown	Performed	Resection	4 and more	12	1	0	One primary only	Yes	1	6431506	8	0	II	Not	0	>3cm
452	456	962	962	2015	38	<60	Female	Others	Married	Head	Head	I	I,II	40	T3	T2	N1	N0	M0	0	No/Unknown	No/Unknown	Performed	Resection	4 and more	42	0	0	One primary only	Yes	1	6436052	8	0	II	Not	0	>3cm
453	457	966	966	2015	43	<60	Male	White	Married	Head	Head	I	I,II	33	T1	T2	N0	N0	M0	0	No/Unknown	No/Unknown	Performed	Resection	4 and more	47	0	0	One primary only	Yes	1	6441352	8	0	II	Not	0	>3cm
460	464	974	974	2016	55	<60	Female	White	Married	Tail	BodyTail	III	III,IV	25	T2	T2	N0	N1	M0	0.0526315789473684	No/Unknown	No/Unknown	Performed	Resection	4 and more	29	0	0	One primary only	Yes	1	6463235	8	1	III	Not	<=0.16	<=3cm
469	473	984	984	2017	70	>=60	Male	White	Married	Tail	BodyTail	I	I,II	67	T2	T3	N0	N1	M0	0.0869565217391304	No/Unknown	No/Unknown	Performed	Resection	4 and more	16	0	0	One primary only	Yes	1	6495131	8	2	III	Not	<=0.16	>3cm
472	476	988	988	2017	59	<60	Female	White	Unmarried	Tail	BodyTail	I	I,II	16	T1	T1	N0	N0	M0	0	No/Unknown	No/Unknown	Performed	Resection	4 and more	9	0	0	One primary only	Yes	1	6500263	8	0	I	Not	0	<=3cm
476	480	995	995	2017	61	>=60	Female	White	Unmarried	Head	Head	I	I,II	25	T3	T2	N1	N0	M0	0	No/Unknown	No/Unknown	Performed	Resection	4 and more	22	0	0	One primary only	Yes	1	6515049	8	0	II	Not	0	<=3cm
477	481	996	996	2017	52	<60	Female	Others	Married	Body	BodyTail	I	I,II	9	T3	T1	N1	N0	M0	0	No/Unknown	No/Unknown	Performed	Resection	4 and more	20	0	0	One primary only	Yes	1	6515258	8	0	I	Not	0	<=3cm
479	483	1001	1001	2018	53	<60	Male	White	Unmarried	Head	Head	I	I,II	7	T1	T1	N0	N0	M0	0	No/Unknown	No/Unknown	Performed	Resection	1 to 3	10	0	0	One primary only	Yes	1	6528110	8	0	I	Not	0	<=3cm
485	489	1009	1009	2018	41	<60	Male	White	Unmarried	Other	Other	I	I,II	35	T1	T2	N0	N0	M0	0	No/Unknown	No/Unknown	Performed	Resection	4 and more	7	0	0	One primary only	Yes	1	6537692	8	0	II	Not	0	>3cm
487	491	1011	1011	2018	62	>=60	Female	Others	Married	Tail	BodyTail	I	I,II	43	T3	T3	N1	N0	M0	0	No/Unknown	No/Unknown	Performed	Resection	4 and more	1	0	0	One primary only	Yes	1	6547306	8	0	II	Not	0	>3cm
488	492	1012	1012	2018	60	>=60	Female	White	Married	Body	BodyTail	I	I,II	12	T2	T1	N0	N0	M0	0	No/Unknown	No/Unknown	Performed	Resection	1 to 3	0	0	0	One primary only	Yes	1	6547744	8	0	I	Not	0	<=3cm
489	493	1014	1014	2018	50	<60	Female	White	Married	Other	Other	I	I,II	94	T1	T3	N0	N0	M0	0	No/Unknown	No/Unknown	Performed	Resection	4 and more	10	0	0	One primary only	Yes	1	6550518	8	0	II	Not	0	>3cm
490	494	1015	1015	2018	63	>=60	Female	White	Unmarried	Tail	BodyTail	I	I,II	30	T3	T2	N1	N1	M0	0.4375	No/Unknown	No/Unknown	Performed	Resection	4 and more	2	0	0	One primary only	Yes	1	6550568	8	7	III	Not	>0.16	<=3cm
494	498	1029	1029	2011	48	<60	Female	Black	Unmarried	Body	BodyTail	II	I,II	55	T3	T3	N1	N0	M0	0	No/Unknown	No/Unknown	Performed	Resection	4 and more	85	0	0	One primary only	Yes	1	11352921	8	0	II	Not	0	>3cm
498	502	1036	1036	2012	29	<60	Female	Black	Married	Body	BodyTail	I	I,II	30	T2	T2	N0	N0	M0	0	No/Unknown	No/Unknown	Performed	Resection	4 and more	74	0	0	One primary only	Yes	1	11389634	8	0	II	Not	0	<=3cm
500	504	1040	1040	2012	47	<60	Female	White	Married	Head	Head	I	I,II	18	T2	T1	N1	N0	M0	0	No/Unknown	No/Unknown	Performed	Resection	1 to 3	75	0	0	One primary only	Yes	1	11404464	8	0	I	Not	0	<=3cm
501	505	1041	1041	2013	67	>=60	Female	White	Unmarried	Head	Head	I	I,II	14	T3	T1	N1	N1	M0	0.0294117647058824	No/Unknown	No/Unknown	Performed	Resection	4 and more	6	1	1	One primary only	Yes	1	11409639	8	1	III	Not	<=0.16	<=3cm
504	508	1045	1045	2014	62	>=60	Female	White	Married	Tail	BodyTail	I	I,II	92	T1	T3	N0	N0	M0	0	No/Unknown	No/Unknown	Performed	Resection	4 and more	53	0	0	One primary only	Yes	1	11444239	8	0	II	Not	0	>3cm
518	522	1069	1069	2015	59	<60	Female	White	Married	Other	Other	I	I,II	45	T1	T3	N0	N0	M0	0	No/Unknown	No/Unknown	Performed	Resection	4 and more	3	1	1	One primary only	Yes	1	11503747	8	0	II	Not	0	>3cm
520	524	1073	1073	2016	30	<60	Male	Black	Unmarried	Head	Head	I	I,II	35	T3	T2	N1	N0	M0	0	No/Unknown	No/Unknown	Performed	Resection	1 to 3	34	0	0	One primary only	Yes	1	11512866	8	0	II	Not	0	>3cm
524	528	1079	1079	2016	53	<60	Male	Black	Unmarried	Head	Head	I	I,II	30	T2	T2	N0	N1	M0	0.117647058823529	No/Unknown	No/Unknown	Performed	Resection	4 and more	30	0	0	One primary only	Yes	1	11526998	8	2	III	Not	<=0.16	<=3cm
525	529	1080	1080	2016	82	>=60	Male	White	Married	Tail	BodyTail	I	I,II	30	T1	T2	N0	N0	M0	0	No/Unknown	No/Unknown	Performed	Resection	4 and more	29	0	0	One primary only	Yes	1	11528657	8	0	II	Not	0	<=3cm
526	530	1081	1081	2016	61	>=60	Female	White	Married	Body	BodyTail	I	I,II	18	T3	T1	N1	N1	M0	0.666666666666667	No/Unknown	No/Unknown	Performed	Resection	4 and more	32	0	0	One primary only	Yes	1	11529497	8	4	III	Not	>0.16	<=3cm
531	535	1087	1087	2016	63	>=60	Male	White	Married	Tail	BodyTail	I	I,II	30	T2	T2	N0	N0	M0	0	No/Unknown	No/Unknown	Performed	Resection	4 and more	24	0	0	One primary only	Yes	1	11538984	8	0	II	Not	0	<=3cm
534	538	1090	1090	2017	54	<60	Male	White	Married	Head	Head	I	I,II	15	T2	T1	N1	N0	M0	0	No/Unknown	No/Unknown	Performed	Resection	4 and more	20	0	0	One primary only	Yes	1	11550646	8	0	I	Not	0	<=3cm
536	540	1092	1092	2016	63	>=60	Male	White	Married	Tail	BodyTail	I	I,II	17	T2	T1	N0	N1	M0	0.0769230769230769	No/Unknown	No/Unknown	Performed	Resection	4 and more	30	0	0	One primary only	Yes	1	11556552	8	1	III	Not	<=0.16	<=3cm
538	542	1095	1095	2016	73	>=60	Male	White	Married	Tail	BodyTail	I	I,II	15	T1	T1	N0	N0	M0	0	No/Unknown	No/Unknown	Performed	Resection	4 and more	26	0	0	One primary only	Yes	1	11569108	8	0	I	Not	0	<=3cm
541	545	1099	1099	2017	31	<60	Male	Black	Unmarried	Head	Head	I	I,II	25	T2	T2	N0	N1	M0	0.233333333333333	No/Unknown	No/Unknown	Performed	Resection	4 and more	3	0	0	One primary only	Yes	1	11583265	8	7	III	Not	>0.16	<=3cm
546	550	1117	1117	2012	52	<60	Female	Others	Married	Head	Head	I	I,II	22	T2	T2	N0	N0	M0	0	No/Unknown	No/Unknown	Performed	Resection	1 to 3	80	0	0	One primary only	Yes	1	15943807	8	0	II	Not	0	<=3cm
548	552	1122	1122	2014	34	<60	Male	Others	Unmarried	Head	Head	I	I,II	40	T4	T4	N1	N0	M0	0	Performed	Yes	Not performed	None	4 and more	52	0	0	One primary only	Yes	1	15952965	8	0	III	Not	0	>3cm
549	553	1123	1123	2015	40	<60	Male	White	Married	Other	Other	I	I,II	23	T2	T2	N0	N0	M0	0	No/Unknown	No/Unknown	Performed	Resection	1 to 3	45	0	0	One primary only	Yes	1	15956907	8	0	II	Not	0	<=3cm
553	557	1127	1127	2014	58	<60	Female	Others	Married	Body	BodyTail	II	I,II	55	T4	T4	N1	N0	M0	0	No/Unknown	No/Unknown	Performed	Resection	4 and more	51	0	0	One primary only	Yes	1	15961550	8	0	III	Not	0	>3cm
559	563	1136	1136	2016	68	>=60	Male	Black	Unmarried	Body	BodyTail	I	I,II	25	T2	T2	N0	N0	M0	0	No/Unknown	No/Unknown	Performed	Resection	1 to 3	35	0	0	One primary only	Yes	1	15980507	8	0	II	Not	0	<=3cm
566	570	1147	1147	2017	71	>=60	Male	Others	Married	Tail	BodyTail	I	I,II	6	T1	T1	N0	N0	M0	0	No/Unknown	No/Unknown	Performed	Resection	4 and more	13	0	0	One primary only	Yes	1	15995695	8	0	I	Not	0	<=3cm
571	575	1156	1156	2018	63	>=60	Female	Others	Married	Tail	BodyTail	I	I,II	38	T1	T2	N0	N0	M0	0	No/Unknown	No/Unknown	Performed	Resection	4 and more	9	0	0	One primary only	Yes	1	16018792	8	0	II	Not	0	>3cm
576	580	1178	1178	2014	63	>=60	Female	White	Unmarried	Body	BodyTail	I	I,II	5	T1	T1	N0	N0	M0	0	No/Unknown	No/Unknown	Performed	Resection	4 and more	56	0	0	One primary only	Yes	1	17996367	8	0	I	Not	0	<=3cm
579	583	1181	1181	2015	66	>=60	Male	White	Married	Tail	BodyTail	II	I,II	8	T1	T1	N0	N0	M0	0	No/Unknown	No/Unknown	Performed	Resection	1 to 3	45	0	0	One primary only	Yes	1	18004481	8	0	I	Not	0	<=3cm
581	585	1185	1185	2015	62	>=60	Male	White	Married	Head	Head	II	I,II	22	T3	T2	N0	N0	M0	0	No/Unknown	No/Unknown	Performed	Resection	4 and more	45	0	0	One primary only	Yes	1	18020876	8	0	II	Not	0	<=3cm
582	586	1187	1187	2016	60	>=60	Male	White	Married	Head	Head	I	I,II	12	T1	T1	N0	N1	M0	0.333333333333333	No/Unknown	No/Unknown	Performed	Resection	4 and more	30	0	0	One primary only	Yes	1	18036459	8	12	III	Not	>0.16	<=3cm
583	587	1188	1188	2016	72	>=60	Male	White	Married	Tail	BodyTail	I	I,II	23	T1	T2	N0	N0	M0	0	No/Unknown	No/Unknown	Performed	Resection	4 and more	32	0	0	One primary only	Yes	1	18037630	8	0	II	Not	0	<=3cm
584	588	1192	1192	2016	66	>=60	Male	White	Married	Tail	BodyTail	I	I,II	11	T3	T1	N1	N0	M0	0	No/Unknown	No/Unknown	Performed	Resection	1 to 3	34	0	0	One primary only	Yes	1	18048061	8	0	I	Not	0	<=3cm
585	589	1193	1193	2016	63	>=60	Female	White	Unmarried	Tail	BodyTail	III	III,IV	12	T3	T1	N0	N0	M0	0	No/Unknown	No/Unknown	Performed	Resection	4 and more	26	0	0	One primary only	Yes	1	18048832	8	0	I	Not	0	<=3cm
594	598	1207	1207	2017	44	<60	Female	White	Unmarried	Tail	BodyTail	I	I,II	90	T3	T3	N1	N1	M0	0.0833333333333333	No/Unknown	No/Unknown	Performed	Resection	4 and more	16	0	0	One primary only	Yes	1	18077232	8	1	III	Not	<=0.16	>3cm
596	600	1210	1210	2017	66	>=60	Female	White	Unmarried	Tail	BodyTail	II	I,II	67	T3	T3	N1	N0	M0	0	No/Unknown	No/Unknown	Performed	Resection	1 to 3	22	0	0	One primary only	Yes	1	18088453	8	0	II	Not	0	>3cm
597	601	1213	1213	2017	66	>=60	Female	White	Married	Head	Head	I	I,II	49	T3	T3	N1	N0	M0	0	No/Unknown	No/Unknown	Performed	Resection	4 and more	12	0	0	One primary only	Yes	1	18093800	8	0	II	Not	0	>3cm
598	602	1214	1214	2017	62	>=60	Male	White	Married	Body	BodyTail	II	I,II	11	T2	T1	N0	N0	M0	0	No/Unknown	No/Unknown	Performed	Resection	4 and more	19	0	0	One primary only	Yes	1	18094790	8	0	I	Not	0	<=3cm
604	608	1224	1224	2018	70	>=60	Female	White	Married	Tail	BodyTail	II	I,II	18	T1	T1	N0	N1	M0	0.529411764705882	No/Unknown	No/Unknown	Performed	Resection	4 and more	6	0	0	One primary only	Yes	1	18123253	8	9	III	Not	>0.16	<=3cm
606	610	1227	1227	2018	48	<60	Female	White	Unmarried	Tail	BodyTail	I	I,II	13	T1	T1	N0	N0	M0	0	No/Unknown	No/Unknown	Performed	Resection	1 to 3	10	0	0	One primary only	Yes	1	18132307	8	0	I	Not	0	<=3cm
607	611	1228	1228	2018	65	>=60	Female	White	Unmarried	Tail	BodyTail	I	I,II	25	T1	T2	N0	N0	M0	0	No/Unknown	No/Unknown	Performed	Resection	1 to 3	6	0	0	One primary only	Yes	1	18132703	8	0	II	Not	0	<=3cm
609	613	1230	1230	2018	65	>=60	Male	White	Married	Body	BodyTail	II	I,II	15	T2	T1	N0	N1	M0	0.0857142857142857	No/Unknown	No/Unknown	Performed	Resection	4 and more	1	0	0	One primary only	Yes	1	18137571	8	3	III	Not	<=0.16	<=3cm
612	616	1235	1235	2012	70	>=60	Female	White	Married	Other	Other	I	I,II	57	T1	T3	N0	N0	M0	0	No/Unknown	No/Unknown	Performed	Resection	4 and more	73	0	0	One primary only	Yes	1	21544704	8	0	II	Not	0	>3cm
614	618	1239	1239	2015	32	<60	Female	White	Married	Head	Head	I	I,II	45	T2	T3	N0	N1	M0	0.0303030303030303	No/Unknown	No/Unknown	Performed	Resection	4 and more	39	0	0	One primary only	Yes	1	21600414	8	1	III	Not	<=0.16	>3cm
617	621	1244	1244	2017	40	<60	Female	White	Unmarried	Head	Head	I	I,II	24	T3	T2	N1	N0	M0	0	No/Unknown	No/Unknown	Performed	Resection	4 and more	20	0	0	One primary only	Yes	1	21624541	8	0	II	Not	0	<=3cm
619	623	1247	1247	2017	65	>=60	Female	White	Unmarried	Body	BodyTail	I	I,II	15	T2	T1	N0	N0	M0	0	No/Unknown	No/Unknown	Performed	Resection	1 to 3	12	0	0	One primary only	Yes	1	21627582	8	0	I	Not	0	<=3cm
621	625	1250	1250	2018	89	>=60	Female	White	Unmarried	Other	Other	III	III,IV	33	T2	T2	N0	N0	M0	0	No/Unknown	No/Unknown	Performed	Resection	4 and more	8	0	0	One primary only	Yes	1	21640023	8	0	II	Not	0	>3cm
624	628	1274	1274	2017	63	>=60	Female	White	Married	Head	Head	I	I,II	15	T2	T1	N0	N0	M0	0	No/Unknown	No/Unknown	Performed	Resection	4 and more	22	0	0	One primary only	Yes	2	23816270	8	0	I	Not	0	<=3cm
630	634	1300	1300	2012	60	>=60	Male	White	Married	Tail	BodyTail	I	I,II	55	T2	T3	N0	N0	M0	0	No/Unknown	No/Unknown	Performed	Resection	1 to 3	75	0	0	One primary only	Yes	1	24077762	8	0	II	Not	0	>3cm
632	636	1303	1303	2012	56	<60	Female	White	Married	Head	Head	I	I,II	29	T2	T2	N0	N0	M0	0	No/Unknown	No/Unknown	Performed	Resection	4 and more	73	0	0	One primary only	Yes	1	24082781	8	0	II	Not	0	<=3cm
633	637	1304	1304	2012	72	>=60	Male	White	Married	Body	BodyTail	I	I,II	20	T2	T2	N1	N1	M0	0.5	No/Unknown	No/Unknown	Performed	Resection	4 and more	73	0	0	One primary only	Yes	1	24086797	8	2	III	Not	>0.16	<=3cm
634	638	1305	1305	2013	65	>=60	Female	Black	Unmarried	Head	Head	I	I,II	16	T2	T1	N0	N1	M0	0.0714285714285714	No/Unknown	No/Unknown	Performed	Resection	1 to 3	70	0	0	One primary only	Yes	1	24091538	8	1	III	Not	<=0.16	<=3cm
635	639	1306	1306	2013	69	>=60	Female	White	Unmarried	Tail	BodyTail	II	I,II	60	T2	T3	N0	N1	M0	0.2	No/Unknown	No/Unknown	Performed	Resection	4 and more	70	0	0	One primary only	Yes	1	24092328	8	1	III	Not	>0.16	>3cm
636	640	1308	1308	2013	45	<60	Male	Others	Unmarried	Other	Other	I	I,II	29	T2	T2	N0	N0	M0	0	No/Unknown	No/Unknown	Performed	Resection	4 and more	71	0	0	One primary only	Yes	1	24093255	8	0	II	Not	0	<=3cm
638	642	1312	1312	2013	67	>=60	Female	White	Married	Tail	BodyTail	I	I,II	7	T2	T1	N0	N0	M0	0	No/Unknown	No/Unknown	Performed	Resection	4 and more	69	0	0	One primary only	Yes	1	24095882	8	0	I	Not	0	<=3cm
641	645	1316	1316	2013	37	<60	Female	White	Married	Head	Head	I	I,II	14	T2	T1	N0	N0	M0	0	No/Unknown	No/Unknown	Performed	Resection	4 and more	69	0	0	One primary only	Yes	1	24114823	8	0	I	Not	0	<=3cm
642	646	1318	1318	2013	45	<60	Male	White	Married	Other	Other	I	I,II	17	T2	T1	N0	N1	M0	0.25	No/Unknown	No/Unknown	Performed	Resection	4 and more	63	0	0	One primary only	Yes	1	24118334	8	1	III	Not	>0.16	<=3cm
643	647	1319	1319	2013	59	<60	Male	White	Married	Tail	BodyTail	I	I,II	55	T1	T3	N0	N1	M0	0.285714285714286	No/Unknown	No/Unknown	Performed	Resection	4 and more	62	0	0	One primary only	Yes	1	24124182	8	2	III	Not	>0.16	>3cm
644	648	1321	1321	2013	65	>=60	Male	White	Unmarried	Tail	BodyTail	II	I,II	5	T2	T1	N1	N1	M0	0.1	No/Unknown	No/Unknown	Performed	Resection	4 and more	62	0	0	One primary only	Yes	1	24127500	8	1	III	Not	<=0.16	<=3cm
645	649	1322	1322	2013	55	<60	Female	White	Married	Head	Head	II	I,II	41	T2	T3	N0	N0	M0	0	No/Unknown	No/Unknown	Performed	Resection	1 to 3	60	0	0	One primary only	Yes	1	24130635	8	0	II	Not	0	>3cm
646	650	1324	1324	2014	58	<60	Male	White	Married	Tail	BodyTail	II	I,II	9	T1	T1	N0	N0	M0	0	No/Unknown	No/Unknown	Performed	Resection	4 and more	58	0	0	One primary only	Yes	1	24139590	8	0	I	Not	0	<=3cm
647	651	1325	1325	2014	51	<60	Male	White	Unmarried	Tail	BodyTail	I	I,II	31	T1	T2	N0	N0	M0	0	No/Unknown	No/Unknown	Performed	Resection	4 and more	54	0	0	One primary only	Yes	1	24142123	8	0	II	Not	0	>3cm
652	656	1334	1334	2014	35	<60	Male	White	Married	Tail	BodyTail	I	I,II	56	T2	T3	N0	N0	M0	0	No/Unknown	No/Unknown	Performed	Resection	4 and more	51	0	0	One primary only	Yes	1	24163025	8	0	II	Not	0	>3cm
658	662	1347	1347	2015	43	<60	Female	White	Unmarried	Head	Head	I	I,II	70	T1	T3	N0	N1	M0	0.444444444444444	No/Unknown	No/Unknown	Performed	Resection	4 and more	40	0	0	One primary only	Yes	1	24210492	8	8	III	Not	>0.16	>3cm
660	664	1350	1350	2015	32	<60	Male	White	Unmarried	Tail	BodyTail	I	I,II	16	T1	T1	N1	N0	M0	0	No/Unknown	No/Unknown	Performed	Resection	1 to 3	40	0	0	One primary only	Yes	1	24216609	8	0	I	Not	0	<=3cm
661	665	1353	1353	2015	31	<60	Male	White	Married	Head	Head	II	I,II	2	T3	T1	N1	N1	M0	0.0909090909090909	No/Unknown	No/Unknown	Performed	Resection	4 and more	38	0	0	One primary only	Yes	1	24220324	8	1	III	Not	<=0.16	<=3cm
664	668	1359	1359	2016	63	>=60	Male	Others	Unmarried	Other	Other	I	I,II	4	T2	T1	N0	N1	M0	0.153846153846154	No/Unknown	No/Unknown	Performed	Resection	4 and more	9	0	0	One primary only	Yes	1	24229086	8	2	III	Not	<=0.16	<=3cm
672	676	1370	1370	2016	68	>=60	Female	White	Married	Head	Head	I	I,II	40	T1	T2	N0	N1	M0	0.4	No/Unknown	No/Unknown	Performed	Resection	4 and more	30	0	0	One primary only	Yes	1	24249962	8	2	III	Not	>0.16	>3cm
675	679	1374	1374	2016	69	>=60	Female	White	Married	Tail	BodyTail	I	I,II	45	T3	T3	N0	N0	M0	0	No/Unknown	No/Unknown	Performed	Resection	4 and more	30	0	0	One primary only	Yes	1	24252806	8	0	II	Not	0	>3cm
678	682	1380	1380	2016	71	>=60	Male	Others	Married	Tail	BodyTail	I	I,II	46	T3	T3	N1	N0	M0	0	No/Unknown	No/Unknown	Performed	Resection	4 and more	27	0	0	One primary only	Yes	1	24273112	8	0	II	Not	0	>3cm
683	687	1387	1387	2017	77	>=60	Male	White	Married	Tail	BodyTail	I	I,II	120	T3	T3	N0	N0	M0	0	No/Unknown	No/Unknown	Performed	Resection	4 and more	21	0	0	One primary only	Yes	1	24290169	8	0	II	Not	0	>3cm
690	694	1395	1395	2017	38	<60	Female	Others	Married	Head	Head	I	I,II	30	T2	T2	N0	N0	M0	0	No/Unknown	No/Unknown	Performed	Resection	4 and more	17	0	0	One primary only	Yes	1	24310302	8	0	II	Not	0	<=3cm
696	700	1405	1405	2017	53	<60	Male	White	Married	Tail	BodyTail	I	I,II	25	TX	T2	N1	N0	M0	0	No/Unknown	No/Unknown	Performed	Resection	4 and more	12	0	0	One primary only	Yes	1	24331909	8	0	II	Not	0	<=3cm
699	703	1409	1409	2018	81	>=60	Female	Others	Married	Tail	BodyTail	II	I,II	10	T2	T1	N0	N1	M0	0.0625	No/Unknown	No/Unknown	Performed	Resection	4 and more	6	0	0	One primary only	Yes	1	24352385	8	1	III	Not	<=0.16	<=3cm
709	713	1422	1422	2018	78	>=60	Male	White	Married	Tail	BodyTail	I	I,II	42	T1	T3	N0	N0	M0	0	No/Unknown	No/Unknown	Performed	Resection	1 to 3	9	0	0	One primary only	Yes	1	24380524	8	0	II	Not	0	>3cm
713	717	1433	1433	2013	49	<60	Male	White	Married	Tail	BodyTail	I	I,II	6	T1	T1	N0	N0	M0	0	No/Unknown	No/Unknown	Performed	Resection	4 and more	66	0	0	One primary only	Yes	1	28433702	8	0	I	Not	0	<=3cm
714	718	1437	1437	2013	53	<60	Male	White	Married	Head	Head	I	I,II	36	T2	T2	N0	N1	M0	0.0909090909090909	No/Unknown	No/Unknown	Performed	Resection	4 and more	66	0	0	One primary only	Yes	1	28447094	8	3	III	Not	<=0.16	>3cm
717	721	1442	1442	2013	60	>=60	Male	White	Married	Body	BodyTail	I	I,II	14	T2	T1	N0	N0	M0	0	No/Unknown	No/Unknown	Performed	Resection	4 and more	69	0	0	One primary only	Yes	1	28450919	8	0	I	Not	0	<=3cm
718	722	1444	1444	2014	35	<60	Male	White	Married	Other	Other	II	I,II	17	T1	T1	N0	N0	M0	0	No/Unknown	No/Unknown	Performed	Resection	4 and more	52	0	0	One primary only	Yes	1	28469177	8	0	I	Not	0	<=3cm
719	723	1445	1445	2015	65	>=60	Female	White	Unmarried	Tail	BodyTail	I	I,II	100	T2	T3	N0	N0	M0	0	No/Unknown	No/Unknown	Performed	Resection	4 and more	40	0	0	One primary only	Yes	1	28470613	8	0	II	Not	0	>3cm
724	728	1452	1452	2016	72	>=60	Male	White	Married	Other	Other	I	I,II	27	T1	T2	N0	N0	M0	0	No/Unknown	No/Unknown	Performed	Resection	4 and more	25	0	0	One primary only	Yes	1	28497895	8	0	II	Not	0	<=3cm
729	733	1459	1459	2017	65	>=60	Female	White	Married	Body	BodyTail	I	I,II	9	T2	T1	N0	N0	M0	0	No/Unknown	No/Unknown	Performed	Resection	4 and more	15	0	0	One primary only	Yes	1	28521288	8	0	I	Not	0	<=3cm
730	734	1460	1460	2017	36	<60	Male	White	Married	Head	Head	II	I,II	30	T1	T2	N0	N0	M0	0	No/Unknown	No/Unknown	Performed	Resection	4 and more	14	0	0	One primary only	Yes	1	28522443	8	0	II	Not	0	<=3cm
733	737	1464	1464	2017	47	<60	Female	White	Married	Head	Head	I	I,II	63	T2	T3	N1	N0	M0	0	No/Unknown	No/Unknown	Performed	Resection	4 and more	12	0	0	One primary only	Yes	1	28526168	8	0	II	Not	0	>3cm
736	740	1468	1468	2018	51	<60	Male	Others	Married	Head	Head	I	I,II	70	T2	T3	N1	N0	M0	0	No/Unknown	No/Unknown	Performed	Resection	4 and more	9	0	0	One primary only	Yes	1	28550638	8	0	II	Not	0	>3cm
741	745	1478	1478	2006	63	>=60	Female	White	Married	Other	Other	I	I,II	18	T1	T1	N0	N1	M0	0.176470588235294	No/Unknown	No/Unknown	Performed	Unknown	4 and more	62	1	1	One primary only	Yes	1	30250854	8	3	III	Not	>0.16	<=3cm
746	750	1501	1501	2013	69	>=60	Male	White	Married	Tail	BodyTail	I	I,II	19	T1	T1	N0	N0	M0	0	No/Unknown	No/Unknown	Performed	Resection	4 and more	45	1	1	One primary only	Yes	1	30445807	8	0	I	Not	0	<=3cm
747	751	1502	1502	2013	68	>=60	Male	White	Married	Tail	BodyTail	I	I,II	54	T3	T3	N0	N0	M0	0	No/Unknown	No/Unknown	Performed	Resection	4 and more	67	0	0	One primary only	Yes	1	30446153	8	0	II	Not	0	>3cm
749	753	1505	1505	2013	54	<60	Male	Black	Unmarried	Head	Head	I	I,II	15	T2	T1	N0	N1	M0	0.0434782608695652	No/Unknown	No/Unknown	Performed	Resection	4 and more	61	0	0	One primary only	Yes	1	30452264	8	1	III	Not	<=0.16	<=3cm
750	754	1507	1507	2014	65	>=60	Male	Black	Unmarried	Other	Other	I	I,II	24	T1	T2	N0	N0	M0	0	No/Unknown	No/Unknown	Performed	Resection	1 to 3	53	0	0	One primary only	Yes	1	30464374	8	0	II	Not	0	<=3cm
756	760	1514	1514	2013	60	>=60	Male	Black	Married	Other	Other	I	I,II	125	T2	T3	N0	N0	M0	0	No/Unknown	No/Unknown	Performed	Resection	4 and more	0	1	1	One primary only	Yes	1	30472922	8	0	II	Not	0	>3cm
758	762	1519	1519	2015	70	>=60	Male	White	Married	Body	BodyTail	I	I,II	40	T1	T2	N0	N0	M0	0	No/Unknown	No/Unknown	Performed	Resection	4 and more	45	0	0	One primary only	Yes	1	30496038	8	0	II	Not	0	>3cm
759	763	1520	1520	2015	49	<60	Male	White	Married	Body	BodyTail	I	I,II	18	T1	T1	N0	N0	M0	0	No/Unknown	Yes	Performed	Resection	4 and more	44	0	0	One primary only	Yes	1	30497153	8	0	I	Not	0	<=3cm
761	765	1523	1523	2016	66	>=60	Female	Black	Married	Head	Head	I	I,II	20	T1	T2	N0	N1	M0	0.5	No/Unknown	No/Unknown	Not performed	None	1 to 3	32	0	0	One primary only	Yes	1	30504215	8	1	III	Not	>0.16	<=3cm
762	766	1524	1524	2016	30	<60	Female	White	Unmarried	Head	Head	I	I,II	51	T2	T3	N0	N0	M0	0	No/Unknown	No/Unknown	Performed	Resection	4 and more	34	0	0	One primary only	Yes	1	30508480	8	0	II	Not	0	>3cm
764	768	1527	1527	2016	75	>=60	Female	White	Married	Head	Head	I	I,II	23	T3	T2	N0	N0	M0	0	No/Unknown	No/Unknown	Performed	Resection	4 and more	35	0	0	One primary only	Yes	1	30522042	8	0	II	Not	0	<=3cm
766	770	1529	1529	2016	36	<60	Female	Black	Unmarried	Tail	BodyTail	I	I,II	30	T2	T2	N0	N0	M0	0	No/Unknown	No/Unknown	Performed	Resection	4 and more	31	0	0	One primary only	Yes	1	30523208	8	0	II	Not	0	<=3cm
780	784	1552	1552	2017	64	>=60	Male	White	Married	Tail	BodyTail	I	I,II	129	T2	T3	N0	N1	M0	0.0769230769230769	No/Unknown	No/Unknown	Performed	Resection	4 and more	17	0	0	One primary only	Yes	1	30571848	8	1	III	Not	<=0.16	>3cm
791	795	1657	1657	2008	60	>=60	Female	White	Married	Tail	BodyTail	I	I,II	35	T2	T2	N0	N1	M0	0.6	No/Unknown	No/Unknown	Performed	Resection	1 to 3	125	0	0	One primary only	Yes	1	23891349	11	6	III	Not	>0.16	>3cm
794	798	1661	1661	2012	56	<60	Male	Black	Married	Tail	BodyTail	I	I,II	26	T1	T2	N0	N1	M0	1	No/Unknown	No/Unknown	Performed	Resection	1 to 3	77	0	0	One primary only	Yes	1	24066119	11	1	III	Not	>0.16	<=3cm
796	800	1669	1669	2011	37	<60	Female	White	Unmarried	Tail	BodyTail	I	I,II	44	T3	T3	N0	N0	M0	0	No/Unknown	No/Unknown	Performed	Resection	1 to 3	84	0	0	One primary only	Yes	1	28407837	11	0	II	Not	0	>3cm
797	801	1671	1671	2012	64	>=60	Male	White	Married	Tail	BodyTail	I	I,II	17	T3	T1	N1	N1	M0	0.125	No/Unknown	No/Unknown	Performed	Resection	4 and more	73	0	0	One primary only	Yes	1	28431790	11	3	III	Not	<=0.16	<=3cm
799	803	1673	1673	2004	78	>=60	Male	White	Married	Tail	BodyTail	I	I,II	25	T2	T2	N1	N0	M0	0	No/Unknown	No/Unknown	Performed	Resection	4 and more	2	1	0	One primary only	Yes	1	30218391	11	0	II	Not	0	<=3cm
805	809	1683	1683	2010	45	<60	Male	Black	Married	Head	Head	I	I,II	25	T2	T2	N0	N1	M0	0.0769230769230769	No/Unknown	No/Unknown	Performed	Resection	4 and more	106	0	0	One primary only	Yes	1	30344651	11	1	III	Not	<=0.16	<=3cm
