# Supplementary material for: Prognostic Nomogram Based on the Metastatic Lymph Node Ratio for T1-4N0-1M0 Pancreatic Neuroendocrine Tumors After Surgery
Source: Front Oncol. 2022 Apr 27;12:899759. doi: 10.3389/fonc.2022.899759 (PMC9092648; doi:10.3389/fonc.2022.899759)
Supplement: Supplementary file 2 [file DataSheet_2.csv]

	X.2	X.1	X	data.Year.of.diagnosis	age0	age	sex	race	marriage	primary.site0	primary.site	grade0	grade	tumour.size0	T.staging	T.tumour	N.staging	N.LNR	M.staging	LNR0	radiation	chemo	surgery	surgery.type	dissection	time	status	status.css	Sequence.number	First.malignant.primary.indicator	Record.number.recode	Patient.ID	dataset.num	exam.num	stage	functional	LNR	tumour
697	701	1407	1407	2018	53	<60	Female	Black	Married	Body	BodyTail	I	I,II	17	T2	T1	N0	N0	M0	0	No/Unknown	No/Unknown	Performed	Resection	4 and more	9	0	0	One primary only	Yes	1	24342976	8	0	I	Not	0	<=3cm
207	210	464	464	2017	63	>=60	Female	White	Married	Tail	BodyTail	I	I,II	4	T2	T1	N0	N0	M0	0	No/Unknown	No/Unknown	Performed	Resection	4 and more	20	0	0	One primary only	Yes	1	11568054	7	0	I	Not	0	<=3cm
715	719	1439	1439	2013	38	<60	Male	Others	Married	Tail	BodyTail	I	I,II	10	T1	T1	N0	N0	M0	0	No/Unknown	No/Unknown	Performed	Resection	1 to 3	70	0	0	One primary only	Yes	1	28449285	8	0	I	Not	0	<=3cm
725	729	1454	1454	2016	40	<60	Male	White	Unmarried	Other	Other	I	I,II	29	T3	T2	N0	N0	M0	0	No/Unknown	No/Unknown	Performed	Resection	4 and more	24	0	0	One primary only	Yes	1	28500492	8	0	II	Not	0	<=3cm
222	225	494	494	2013	35	<60	Female	Others	Unmarried	Tail	BodyTail	I	I,II	13	T2	T1	N0	N0	M0	0	No/Unknown	Yes	Performed	Resection	4 and more	65	0	0	One primary only	Yes	1	15936464	7	0	I	Not	0	<=3cm
71	71	117	117	2016	52	<60	Male	White	Married	Head	Head	III	III,IV	50	T3	T3	N1	N1	M0	0.1875	Performed	Yes	Performed	Resection	4 and more	9	1	1	One primary only	Yes	1	24264138	3	6	III	Not	>0.16	>3cm
503	507	1044	1044	2014	73	>=60	Female	White	Unmarried	Head	Head	I	I,II	3	T1	T1	N0	N0	M0	0	No/Unknown	No/Unknown	Performed	Resection	4 and more	56	0	0	One primary only	Yes	1	11434028	8	0	I	Not	0	<=3cm
403	407	875	875	2017	40	<60	Male	White	Unmarried	Tail	BodyTail	I	I,II	16	T1	T1	N1	N0	M0	0	No/Unknown	No/Unknown	Performed	Resection	4 and more	9	0	0	One primary only	Yes	1	1474917	8	0	I	Not	0	<=3cm
387	391	852	852	2016	59	<60	Male	Others	Married	Tail	BodyTail	II	I,II	28	T2	T2	N0	N0	M0	0	No/Unknown	No/Unknown	Performed	Resection	4 and more	0	0	0	One primary only	Yes	1	1421050	8	0	II	Not	0	<=3cm
528	532	1084	1084	2016	61	>=60	Male	White	Married	Body	BodyTail	I	I,II	12	T2	T1	N0	N0	M0	0	No/Unknown	No/Unknown	Performed	Resection	4 and more	27	0	0	One primary only	Yes	1	11531805	8	0	I	Not	0	<=3cm
128	130	268	268	2016	61	>=60	Female	White	Unmarried	Body	BodyTail	I	I,II	70	T3	T3	N0	N0	M0	0	No/Unknown	No/Unknown	Performed	Resection	4 and more	28	0	0	One primary only	Yes	1	1414852	7	0	II	Not	0	>3cm
539	543	1097	1097	2016	76	>=60	Female	White	Unmarried	Tail	BodyTail	I	I,II	22	T3	T2	N1	N0	M0	0	No/Unknown	No/Unknown	Performed	Resection	4 and more	27	0	0	One primary only	Yes	1	11580048	8	0	II	Not	0	<=3cm
457	461	971	971	2016	69	>=60	Male	White	Married	Tail	BodyTail	I	I,II	19	T1	T1	N0	N1	M0	0.166666666666667	No/Unknown	No/Unknown	Performed	Resection	4 and more	27	0	0	One primary only	Yes	1	6455940	8	3	III	Not	>0.16	<=3cm
732	736	1462	1462	2017	40	<60	Female	Others	Married	Tail	BodyTail	I	I,II	36	T4	T4	N0	N0	M0	0	No/Unknown	No/Unknown	Performed	Resection	4 and more	15	0	0	One primary only	Yes	1	28523183	8	0	III	Not	0	>3cm
85	87	195	195	2009	61	>=60	Female	White	Married	Head	Head	I	I,II	45	T3	T3	N1	N1	M0	0.25	No/Unknown	No/Unknown	Performed	Resection	4 and more	58	1	1	One primary only	Yes	1	1136266	7	6	III	Not	>0.16	>3cm
122	124	259	259	2015	58	<60	Male	White	Married	Tail	BodyTail	I	I,II	15	T3	T1	N1	N0	M0	0	No/Unknown	No/Unknown	Performed	Resection	1 to 3	45	0	0	One primary only	Yes	1	1358825	7	0	I	Not	0	<=3cm
474	478	991	991	2017	68	>=60	Male	White	Married	Other	Other	I	I,II	22	T2	T2	N0	N0	M0	0	No/Unknown	No/Unknown	Performed	Resection	4 and more	19	0	0	One primary only	Yes	1	6507111	8	0	II	Not	0	<=3cm
625	629	1283	1283	2008	62	>=60	Female	White	Unmarried	Tail	BodyTail	III	III,IV	25	T1	T2	N0	N1	M0	0.5	No/Unknown	No/Unknown	Performed	Resection	1 to 3	126	0	0	One primary only	Yes	1	23882740	8	1	III	Not	>0.16	<=3cm
184	187	415	415	2009	61	>=60	Male	White	Married	Other	Other	I	I,II	9	T2	T1	N0	N0	M0	0	No/Unknown	No/Unknown	Performed	Resection	1 to 3	113	0	0	One primary only	Yes	1	11253343	7	0	I	Not	0	<=3cm
92	94	208	208	2011	63	>=60	Female	White	Married	Body	BodyTail	II	I,II	90	T2	T3	N0	N1	M0	0.333333333333333	No/Unknown	Yes	Performed	Resection	4 and more	95	0	0	One primary only	Yes	1	1194392	7	10	III	Not	>0.16	>3cm
269	272	588	588	2013	60	>=60	Male	White	Unmarried	Tail	BodyTail	I	I,II	32	T2	T2	N0	N0	M0	0	No/Unknown	No/Unknown	Performed	Resection	4 and more	63	0	0	One primary only	Yes	1	17975652	7	0	II	Not	0	>3cm
463	467	977	977	2016	55	<60	Male	White	Married	Head	Head	I	I,II	22	T3	T2	N0	N1	M0	0.307692307692308	No/Unknown	Yes	Performed	Resection	4 and more	30	0	0	One primary only	Yes	1	6472736	8	8	III	Not	>0.16	<=3cm
407	411	879	879	2017	40	<60	Male	White	Married	Head	Head	I	I,II	20	T1	T2	N0	N0	M0	0	No/Unknown	No/Unknown	Performed	Resection	4 and more	12	0	0	One primary only	Yes	1	1484300	8	0	II	Not	0	<=3cm
235	238	524	524	2006	41	<60	Male	White	Unmarried	Head	Head	I	I,II	130	T1	T3	N1	N1	M0	0.444444444444444	No/Unknown	No/Unknown	Performed	Resection	4 and more	150	1	1	One primary only	Yes	1	17737587	7	8	III	Not	>0.16	>3cm
54	54	86	86	2017	31	<60	Male	Others	Married	Head	Head	II	I,II	22	T3	T2	N1	N1	M0	0.027027027027027	No/Unknown	No/Unknown	Performed	Resection	4 and more	14	0	0	One primary only	Yes	1	28532147	2	1	III	Not	<=0.16	<=3cm
146	148	324	324	2009	35	<60	Male	White	Married	Tail	BodyTail	II	I,II	30	T2	T2	N0	N1	M0	0.181818181818182	No/Unknown	No/Unknown	Performed	Resection	4 and more	111	0	0	One primary only	Yes	1	6199442	7	2	III	Not	>0.16	<=3cm
464	468	978	978	2016	63	>=60	Male	White	Unmarried	Body	BodyTail	I	I,II	28	T3	T2	N0	N0	M0	0	No/Unknown	No/Unknown	Performed	Resection	4 and more	26	0	0	One primary only	Yes	1	6474780	8	0	II	Not	0	<=3cm
192	195	434	434	2012	61	>=60	Male	White	Unmarried	Other	Other	I	I,II	17	T1	T1	N0	N0	M0	0	No/Unknown	No/Unknown	Performed	Resection	1 to 3	80	0	0	One primary only	Yes	1	11368148	7	0	I	Not	0	<=3cm
665	669	1360	1360	2016	61	>=60	Female	White	Married	Body	BodyTail	I	I,II	10	T1	T1	N0	N0	M0	0	No/Unknown	No/Unknown	Performed	Resection	4 and more	34	0	0	One primary only	Yes	2	24230804	8	0	I	Not	0	<=3cm
394	398	859	859	2017	48	<60	Female	Others	Married	Tail	BodyTail	II	I,II	12	T2	T1	N0	N0	M0	0	No/Unknown	No/Unknown	Performed	Resection	4 and more	22	0	0	One primary only	Yes	1	1439410	8	0	I	Not	0	<=3cm
512	516	1061	1061	2015	61	>=60	Female	White	Married	Tail	BodyTail	I	I,II	25	T1	T2	N0	N0	M0	0	No/Unknown	No/Unknown	Performed	Resection	4 and more	37	0	0	One primary only	Yes	1	11493748	8	0	II	Not	0	<=3cm
628	632	1298	1298	2012	52	<60	Female	White	Unmarried	Tail	BodyTail	I	I,II	20	T3	T2	N0	N0	M0	0	No/Unknown	No/Unknown	Performed	Resection	1 to 3	74	0	0	One primary only	Yes	1	24075441	8	0	II	Not	0	<=3cm
248	251	542	542	2008	65	>=60	Male	White	Married	Tail	BodyTail	I	I,II	65	T2	T3	N0	N0	M0	0	No/Unknown	No/Unknown	Performed	Resection	4 and more	123	0	0	One primary only	Yes	1	17803657	7	0	II	Not	0	>3cm
8	8	16	16	2018	40	<60	Female	Others	Married	Other	Other	II	I,II	35	T3	T2	N0	N1	M0	0.0526315789473684	No/Unknown	No/Unknown	Performed	Resection	4 and more	0	0	0	One primary only	Yes	1	1531829	2	2	III	Not	<=0.16	>3cm
468	472	983	983	2017	73	>=60	Female	White	Unmarried	Body	BodyTail	I	I,II	14	T1	T1	N0	N0	M0	0	No/Unknown	No/Unknown	Performed	Resection	1 to 3	22	0	0	One primary only	Yes	1	6493327	8	0	I	Not	0	<=3cm
793	797	1660	1660	2010	39	<60	Male	Others	Married	Head	Head	I	I,II	13	T1	T1	N0	N0	M0	0	No/Unknown	No/Unknown	Performed	Resection	4 and more	102	0	0	One primary only	Yes	1	23968283	11	0	I	Not	0	<=3cm
404	408	876	876	2017	72	>=60	Male	Others	Married	Tail	BodyTail	I	I,II	21	T1	T2	N0	N0	M0	0	No/Unknown	No/Unknown	Performed	Resection	4 and more	12	0	0	One primary only	Yes	1	1481873	8	0	II	Not	0	<=3cm
365	369	816	816	2014	67	>=60	Male	Others	Married	Body	BodyTail	I	I,II	25	T1	T2	N0	N0	M0	0	No/Unknown	No/Unknown	Performed	Resection	4 and more	50	0	0	One primary only	Yes	1	1343546	8	0	II	Not	0	<=3cm
491	495	1016	1016	2018	43	<60	Female	Others	Married	Head	Head	I	I,II	75	T3	T3	N1	N0	M0	0	No/Unknown	No/Unknown	Performed	Resection	4 and more	3	0	0	One primary only	Yes	1	6555082	8	0	II	Not	0	>3cm
616	620	1242	1242	2016	41	<60	Female	White	Unmarried	Head	Head	I	I,II	35	T1	T2	N0	N0	M0	0	No/Unknown	No/Unknown	Performed	Resection	1 to 3	30	0	0	One primary only	Yes	1	21619144	8	0	II	Not	0	>3cm
748	752	1504	1504	2013	49	<60	Male	Black	Unmarried	Body	BodyTail	I	I,II	14	T2	T1	N0	N0	M0	0	No/Unknown	No/Unknown	Performed	Resection	4 and more	61	0	0	One primary only	Yes	1	30450287	8	0	I	Not	0	<=3cm
123	125	261	261	2015	61	>=60	Male	White	Married	Tail	BodyTail	III	III,IV	15	T4	T4	N1	N1	M0	0.230769230769231	No/Unknown	Yes	Performed	Resection	4 and more	33	0	0	One primary only	Yes	1	1367239	7	3	III	Not	>0.16	<=3cm
785	789	1570	1570	2012	33	<60	Female	White	Married	Head	Head	II	I,II	20	T3	T2	N0	N0	M0	0	No/Unknown	No/Unknown	Performed	Resection	4 and more	76	0	0	One primary only	Yes	1	24073152	10	0	II	Func	0	<=3cm
326	329	714	714	2008	42	<60	Male	Black	Unmarried	Head	Head	I	I,II	11	T1	T1	N0	N1	M0	0.04	No/Unknown	No/Unknown	Performed	Resection	4 and more	85	1	1	One primary only	Yes	1	30303429	7	1	III	Not	<=0.16	<=3cm
149	151	334	334	2010	67	>=60	Male	Others	Married	Head	Head	III	III,IV	11	T1	T1	N1	N0	M0	0	No/Unknown	No/Unknown	Performed	Resection	4 and more	4	1	1	One primary only	Yes	1	6244189	7	0	I	Not	0	<=3cm
91	93	207	207	2011	51	<60	Female	White	Married	Head	Head	I	I,II	9	T1	T1	N0	N0	M0	0	No/Unknown	No/Unknown	Performed	Resection	4 and more	93	0	0	One primary only	Yes	1	1194039	7	0	I	Not	0	<=3cm
72	73	138	138	2007	68	>=60	Male	White	Married	Tail	BodyTail	II	I,II	295	T3	T3	N1	N1	M0	0.5	No/Unknown	No/Unknown	Performed	Resection	4 and more	141	0	0	One primary only	Yes	1	11166277	5	4	III	Not	>0.16	>3cm
563	567	1143	1143	2015	61	>=60	Male	White	Married	Tail	BodyTail	I	I,II	18	T1	T1	N0	N0	M0	0	No/Unknown	No/Unknown	Performed	Resection	4 and more	26	0	0	One primary only	Yes	1	15993881	8	0	I	Not	0	<=3cm
80	82	177	177	2006	59	<60	Female	White	Married	Head	Head	I	I,II	15	T2	T1	N1	N0	M0	0	No/Unknown	No/Unknown	Performed	Resection	1 to 3	145	0	0	One primary only	Yes	1	1027889	7	0	I	Not	0	<=3cm
773	777	1543	1543	2016	52	<60	Male	Others	Married	Tail	BodyTail	I	I,II	8	T1	T1	N0	N1	M0	0.166666666666667	No/Unknown	No/Unknown	Performed	Resection	4 and more	25	0	0	One primary only	Yes	1	30553537	8	2	III	Not	>0.16	<=3cm
481	485	1005	1005	2018	59	<60	Female	Black	Unmarried	Head	Head	II	I,II	41	T2	T3	N0	N1	M0	0.037037037037037	No/Unknown	No/Unknown	Performed	Resection	4 and more	10	0	0	One primary only	Yes	1	6532610	8	1	III	Not	<=0.16	>3cm
466	470	981	981	2017	57	<60	Male	White	Married	Tail	BodyTail	I	I,II	33	T1	T2	N0	N0	M0	0	No/Unknown	No/Unknown	Performed	Resection	4 and more	18	0	0	One primary only	Yes	1	6489662	8	0	II	Not	0	>3cm
510	514	1056	1056	2015	50	<60	Male	Black	Married	Other	Other	I	I,II	20	T1	T2	N0	N0	M0	0	No/Unknown	No/Unknown	Performed	Resection	4 and more	37	0	0	One primary only	Yes	2	11480349	8	0	II	Not	0	<=3cm
381	385	844	844	2016	61	>=60	Female	White	Unmarried	Tail	BodyTail	I	I,II	39	T2	T2	N0	N0	M0	0	No/Unknown	No/Unknown	Performed	Resection	4 and more	31	0	0	One primary only	Yes	1	1403309	8	0	II	Not	0	>3cm
90	92	204	204	2010	78	>=60	Male	White	Married	Body	BodyTail	I	I,II	14	T3	T1	N1	N1	M0	0.75	No/Unknown	No/Unknown	Performed	Resection	4 and more	101	0	0	One primary only	Yes	1	1183919	7	3	III	Not	>0.16	<=3cm
127	129	267	267	2015	39	<60	Male	Others	Unmarried	Body	BodyTail	I	I,II	23	T2	T2	N0	N0	M0	0	No/Unknown	No/Unknown	Performed	Resection	4 and more	37	0	0	One primary only	Yes	1	1392845	7	0	II	Not	0	<=3cm
737	741	1469	1469	2018	59	<60	Male	Others	Married	Tail	BodyTail	I	I,II	32	T2	T2	N1	N0	M0	0	No/Unknown	No/Unknown	Performed	Resection	1 to 3	1	1	0	One primary only	Yes	1	28552438	8	0	II	Not	0	>3cm
527	531	1083	1083	2016	54	<60	Male	White	Unmarried	Tail	BodyTail	I	I,II	55	T2	T3	N1	N0	M0	0	No/Unknown	No/Unknown	Performed	Resection	4 and more	29	0	0	One primary only	Yes	1	11531536	8	0	II	Not	0	>3cm
100	102	225	225	2012	53	<60	Female	White	Married	Tail	BodyTail	II	I,II	90	T1	T3	N1	N1	M0	0.235294117647059	No/Unknown	No/Unknown	Performed	Resection	4 and more	74	0	0	One primary only	Yes	1	1262643	7	4	III	Not	>0.16	>3cm
209	212	466	466	2010	41	<60	Female	White	Unmarried	Other	Other	I	I,II	35	T1	T2	N0	N0	M0	0	No/Unknown	No/Unknown	Performed	Resection	4 and more	99	0	0	One primary only	Yes	1	11629990	7	0	II	Not	0	>3cm
148	150	330	330	2010	48	<60	Female	White	Married	Other	Other	I	I,II	21	T1	T2	N0	N0	M0	0	No/Unknown	No/Unknown	Performed	Resection	4 and more	106	0	0	One primary only	Yes	1	6230066	7	0	II	Not	0	<=3cm
125	127	264	264	2015	72	>=60	Male	Others	Married	Head	Head	II	I,II	61	T4	T4	N0	N0	M0	0	No/Unknown	No/Unknown	Performed	Resection	1 to 3	41	0	0	One primary only	Yes	1	1389994	7	0	III	Not	0	>3cm
139	141	306	306	2006	76	>=60	Male	White	Married	Tail	BodyTail	I	I,II	9	T3	T1	N0	N0	M0	0	No/Unknown	No/Unknown	Performed	Resection	1 to 3	55	1	1	One primary only	Yes	1	6079649	7	0	I	Not	0	<=3cm
649	653	1331	1331	2014	54	<60	Female	White	Married	Body	BodyTail	I	I,II	28	T3	T2	N1	N0	M0	0	No/Unknown	No/Unknown	Performed	Resection	4 and more	53	0	0	One primary only	Yes	1	24157188	8	0	II	Not	0	<=3cm
516	520	1066	1066	2015	75	>=60	Male	White	Married	Head	Head	III	III,IV	30	T2	T2	N0	N0	M0	0	No/Unknown	No/Unknown	Performed	Resection	4 and more	43	0	0	One primary only	Yes	1	11500806	8	0	II	Not	0	<=3cm
3	3	6	6	2016	72	>=60	Female	White	Married	Head	Head	II	I,II	19	T1	T1	N0	N1	M0	0.225	No/Unknown	No/Unknown	Performed	Resection	4 and more	35	0	0	One primary only	Yes	1	1402201	2	9	III	Not	>0.16	<=3cm
412	416	887	887	2018	55	<60	Female	Others	Married	Tail	BodyTail	III	III,IV	12	T1	T1	N0	N0	M0	0	No/Unknown	No/Unknown	Performed	Resection	4 and more	2	0	0	One primary only	Yes	1	1501746	8	0	I	Not	0	<=3cm
667	671	1363	1363	2016	60	>=60	Male	White	Married	Head	Head	II	I,II	31	T1	T2	N0	N0	M0	0	No/Unknown	No/Unknown	Performed	Resection	1 to 3	33	0	0	One primary only	Yes	1	24241718	8	0	II	Not	0	>3cm
227	230	502	502	2018	30	<60	Male	Others	Unmarried	Tail	BodyTail	I	I,II	85	T3	T3	N0	N1	M0	0.666666666666667	No/Unknown	No/Unknown	Performed	Resection	4 and more	6	0	0	One primary only	Yes	1	16000647	7	4	III	Not	>0.16	>3cm
4	4	7	7	2016	54	<60	Female	White	Married	Other	Other	II	I,II	19	T3	T1	N0	N1	M0	0.266666666666667	No/Unknown	No/Unknown	Performed	Resection	4 and more	24	0	0	One primary only	Yes	1	1433356	2	4	III	Not	>0.16	<=3cm
27	27	44	44	2017	75	>=60	Female	White	Unmarried	Body	BodyTail	II	I,II	7	T1	T1	N0	N0	M0	0	No/Unknown	No/Unknown	Performed	Resection	4 and more	16	0	0	One primary only	Yes	1	11566133	2	0	I	Not	0	<=3cm
240	243	532	532	2007	51	<60	Male	White	Married	Tail	BodyTail	I	I,II	60	T1	T3	N0	N0	M0	0	No/Unknown	No/Unknown	Performed	Resection	1 to 3	143	0	0	One primary only	Yes	1	17777085	7	0	II	Not	0	>3cm
169	172	365	365	2013	60	>=60	Male	Black	Married	Other	Other	I	I,II	25	T3	T2	N1	N0	M0	0	No/Unknown	No/Unknown	Performed	Resection	1 to 3	71	0	0	One primary only	Yes	1	6363391	7	0	II	Not	0	<=3cm
422	426	924	924	2011	43	<60	Female	White	Unmarried	Tail	BodyTail	I	I,II	26	T1	T2	N0	N0	M0	0	No/Unknown	No/Unknown	Performed	Resection	4 and more	84	0	0	One primary only	Yes	1	6283196	8	0	II	Not	0	<=3cm
130	132	271	271	2016	78	>=60	Male	White	Married	Tail	BodyTail	II	I,II	5	T2	T1	N0	N1	M0	0.944444444444444	No/Unknown	No/Unknown	Performed	Resection	4 and more	25	0	0	One primary only	Yes	1	1428914	7	17	III	Not	>0.16	<=3cm
188	191	426	426	2010	57	<60	Female	White	Married	Tail	BodyTail	I	I,II	13	T4	T4	N1	N1	M0	0.142857142857143	No/Unknown	Yes	Performed	Resection	4 and more	99	0	0	One primary only	Yes	1	11316625	7	1	III	Not	<=0.16	<=3cm
521	525	1075	1075	2016	72	>=60	Female	White	Married	Head	Head	I	I,II	16	T2	T1	N0	N0	M0	0	No/Unknown	No/Unknown	Performed	Resection	4 and more	33	0	0	One primary only	Yes	1	11514030	8	0	I	Not	0	<=3cm
256	259	561	561	2011	46	<60	Male	White	Married	Tail	BodyTail	I	I,II	40	T1	T2	N0	N0	M0	0	No/Unknown	No/Unknown	Performed	Resection	1 to 3	94	0	0	One primary only	Yes	1	17907378	7	0	II	Not	0	>3cm
145	147	321	321	2009	78	>=60	Male	White	Unmarried	Other	Other	II	I,II	42	T3	T3	N0	N0	M0	0	No/Unknown	No/Unknown	Performed	Resection	4 and more	114	0	0	One primary only	Yes	1	6185845	7	0	II	Not	0	>3cm
262	265	571	571	2013	44	<60	Female	White	Married	Tail	BodyTail	I	I,II	42	T2	T3	N0	N0	M0	0	Performed	No/Unknown	Performed	Resection	4 and more	49	1	1	One primary only	Yes	1	17945889	7	0	II	Not	0	>3cm
369	373	823	823	2015	54	<60	Female	White	Unmarried	Body	BodyTail	I	I,II	6	T1	T1	N0	N0	M0	0	No/Unknown	No/Unknown	Performed	Resection	1 to 3	44	0	0	One primary only	Yes	1	1356143	8	0	I	Not	0	<=3cm
573	577	1174	1174	2014	39	<60	Male	White	Unmarried	Tail	BodyTail	II	I,II	12	T1	T1	N1	N1	M0	0.538461538461538	No/Unknown	No/Unknown	Performed	Resection	4 and more	44	1	1	One primary only	Yes	1	17984222	8	7	III	Not	>0.16	<=3cm
135	137	296	296	2004	63	>=60	Male	White	Married	Body	BodyTail	III	III,IV	33	T2	T2	N1	N0	M0	0	Performed	Yes	Performed	Resection	1 to 3	87	1	0	One primary only	Yes	1	6021599	7	0	II	Not	0	>3cm
152	155	340	340	2011	58	<60	Female	Others	Married	Tail	BodyTail	I	I,II	29	T1	T2	N0	N0	M0	0	No/Unknown	No/Unknown	Performed	Resection	4 and more	91	0	0	One primary only	Yes	1	6278298	7	0	II	Not	0	<=3cm
374	378	832	832	2015	49	<60	Male	White	Married	Tail	BodyTail	I	I,II	16	T1	T1	N0	N1	M0	0.0588235294117647	No/Unknown	No/Unknown	Performed	Resection	4 and more	40	0	0	One primary only	Yes	1	1375557	8	1	III	Not	<=0.16	<=3cm
767	771	1533	1533	2016	74	>=60	Male	White	Unmarried	Other	Other	I	I,II	56	T1	T3	N0	N0	M0	0	No/Unknown	No/Unknown	Performed	Resection	4 and more	0	1	1	One primary only	Yes	1	30528411	8	0	II	Not	0	>3cm
731	735	1461	1461	2017	46	<60	Male	White	Unmarried	Tail	BodyTail	I	I,II	42	T1	T3	N0	N0	M0	0	No/Unknown	No/Unknown	Performed	Resection	4 and more	15	0	0	One primary only	Yes	1	28522767	8	0	II	Not	0	>3cm
446	450	955	955	2015	68	>=60	Female	White	Married	Tail	BodyTail	I	I,II	100	T1	T3	N0	N0	M0	0	No/Unknown	No/Unknown	Performed	Resection	1 to 3	43	0	0	One primary only	Yes	1	6419359	8	0	II	Not	0	>3cm
739	743	1471	1471	2018	76	>=60	Male	White	Married	Tail	BodyTail	III	III,IV	19	T2	T1	N1	N0	M0	0	No/Unknown	No/Unknown	Performed	Resection	4 and more	5	0	0	One primary only	Yes	1	28555467	8	0	I	Not	0	<=3cm
17	17	29	29	2017	42	<60	Female	White	Married	Tail	BodyTail	II	I,II	20	T1	T2	N0	N0	M0	0	No/Unknown	No/Unknown	Performed	Resection	4 and more	3	0	0	One primary only	Yes	1	6500911	2	0	II	Not	0	<=3cm
176	179	379	379	2018	30	<60	Female	White	Unmarried	Tail	BodyTail	I	I,II	25	T1	T2	N0	N1	M0	0.272727272727273	No/Unknown	No/Unknown	Performed	Resection	4 and more	2	0	0	One primary only	Yes	1	6545772	7	3	III	Not	>0.16	<=3cm
319	322	697	697	2014	69	>=60	Male	White	Unmarried	Tail	BodyTail	I	I,II	20	T1	T2	N0	N0	M0	0	No/Unknown	No/Unknown	Performed	Resection	4 and more	52	0	0	One primary only	Yes	1	28457698	7	0	II	Not	0	<=3cm
372	376	826	826	2014	32	<60	Male	White	Married	Tail	BodyTail	I	I,II	8	T1	T1	N0	N0	M0	0	No/Unknown	No/Unknown	Performed	Resection	1 to 3	47	0	0	One primary only	Yes	1	1362289	8	0	I	Not	0	<=3cm
461	465	975	975	2016	66	>=60	Female	White	Married	Head	Head	I	I,II	37	T2	T2	N1	N1	M0	0.0625	No/Unknown	No/Unknown	Performed	Resection	4 and more	25	0	0	One primary only	Yes	1	6464145	8	1	III	Not	<=0.16	>3cm
361	365	809	809	2014	76	>=60	Male	White	Married	Other	Other	I	I,II	2	T2	T1	N1	N0	M0	0	No/Unknown	No/Unknown	Performed	Resection	4 and more	56	0	0	One primary only	Yes	1	1327369	8	0	I	Not	0	<=3cm
141	143	315	315	2008	57	<60	Male	White	Married	Head	Head	I	I,II	13	T3	T1	N0	N0	M0	0	No/Unknown	No/Unknown	Performed	Resection	4 and more	131	0	0	One primary only	Yes	1	6155427	7	0	I	Not	0	<=3cm
28	28	46	46	2017	46	<60	Female	White	Married	Head	Head	I	I,II	70	T2	T3	N0	N1	M0	0.0666666666666667	No/Unknown	No/Unknown	Performed	Resection	4 and more	15	0	0	One primary only	Yes	1	11577340	2	1	III	Not	<=0.16	>3cm
423	427	925	925	2011	43	<60	Female	White	Unmarried	Head	Head	I	I,II	50	T1	T3	N0	N0	M0	0	No/Unknown	No/Unknown	Performed	Resection	4 and more	85	0	0	One primary only	Yes	1	6283753	8	0	II	Not	0	>3cm
363	367	812	812	2014	82	>=60	Male	White	Married	Tail	BodyTail	I	I,II	24	T1	T2	N0	N0	M0	0	No/Unknown	No/Unknown	Performed	Resection	4 and more	52	0	0	One primary only	Yes	1	1332411	8	0	II	Not	0	<=3cm
742	746	1481	1481	2015	69	>=60	Female	Black	Unmarried	Head	Head	I	I,II	150	T4	T4	N1	N1	M0	0.0689655172413793	No/Unknown	No/Unknown	Performed	Resection	4 and more	1	1	1	One primary only	Yes	2	30265277	8	2	III	Not	<=0.16	>3cm
751	755	1508	1508	2014	33	<60	Female	White	Unmarried	Body	BodyTail	II	I,II	6	T2	T1	N0	N0	M0	0	No/Unknown	No/Unknown	Performed	Resection	4 and more	55	0	0	One primary only	Yes	1	30464561	8	0	I	Not	0	<=3cm
295	298	653	653	2014	63	>=60	Male	White	Married	Head	Head	IV	III,IV	50	T2	T3	N0	N1	M0	0.2	No/Unknown	Yes	Performed	Resection	4 and more	13	1	1	One primary only	Yes	1	24150918	7	5	III	Not	>0.16	>3cm
574	578	1175	1175	2014	62	>=60	Male	White	Married	Tail	BodyTail	II	I,II	23	T3	T2	N1	N0	M0	0	No/Unknown	No/Unknown	Performed	Resection	4 and more	52	0	0	One primary only	Yes	1	17990260	8	0	II	Not	0	<=3cm
703	707	1414	1414	2018	57	<60	Male	Black	Married	Head	Head	I	I,II	21	T2	T2	N0	N1	M0	0.16	No/Unknown	No/Unknown	Performed	Resection	4 and more	3	0	0	One primary only	Yes	1	24366654	8	4	III	Not	<=0.16	<=3cm
334	337	731	731	2011	46	<60	Male	Black	Unmarried	Tail	BodyTail	II	I,II	7	T2	T1	N0	N0	M0	0	No/Unknown	No/Unknown	Performed	Resection	4 and more	87	0	0	One primary only	Yes	1	30385963	7	0	I	Not	0	<=3cm
268	271	585	585	2014	33	<60	Male	White	Unmarried	Head	Head	I	I,II	30	T1	T2	N0	N1	M0	0.0526315789473684	No/Unknown	No/Unknown	Performed	Resection	4 and more	34	0	0	One primary only	Yes	1	17972713	7	1	III	Not	<=0.16	<=3cm
272	275	592	592	2014	76	>=60	Male	White	Unmarried	Tail	BodyTail	I	I,II	30	T2	T2	N0	N0	M0	0	No/Unknown	No/Unknown	Performed	Resection	4 and more	16	1	0	One primary only	Yes	1	17984541	7	0	II	Not	0	<=3cm
671	675	1368	1368	2016	35	<60	Male	Black	Unmarried	Head	Head	I	I,II	41	T3	T3	N1	N1	M0	0.0555555555555556	No/Unknown	No/Unknown	Performed	Resection	4 and more	31	0	0	One primary only	Yes	1	24248903	8	1	III	Not	<=0.16	>3cm
51	51	81	81	2015	66	>=60	Female	White	Unmarried	Head	Head	II	I,II	98	T3	T3	N0	N0	M0	0	No/Unknown	No/Unknown	Performed	Resection	4 and more	44	0	0	One primary only	Yes	1	28467548	2	0	II	Not	0	>3cm
153	156	342	342	2011	59	<60	Male	White	Married	Head	Head	I	I,II	75	T4	T4	N1	N1	M0	0.0833333333333333	No/Unknown	No/Unknown	Performed	Resection	4 and more	88	0	0	One primary only	Yes	1	6284973	7	2	III	Not	<=0.16	>3cm
441	445	949	949	2014	58	<60	Male	White	Married	Tail	BodyTail	I	I,II	22	T1	T2	N0	N1	M0	0.2	No/Unknown	No/Unknown	Performed	Resection	4 and more	50	0	0	One primary only	Yes	1	6395585	8	1	III	Not	>0.16	<=3cm
154	157	343	343	2011	50	<60	Male	White	Married	Tail	BodyTail	I	I,II	15	T2	T1	N0	N1	M0	0.230769230769231	No/Unknown	No/Unknown	Performed	Resection	4 and more	84	0	0	One primary only	Yes	1	6290049	7	3	III	Not	>0.16	<=3cm
87	89	199	199	2010	47	<60	Female	White	Unmarried	Body	BodyTail	I	I,II	15	T3	T1	N0	N0	M0	0	No/Unknown	No/Unknown	Performed	Resection	1 to 3	102	0	0	One primary only	Yes	1	1175289	7	0	I	Not	0	<=3cm
575	579	1176	1176	2015	42	<60	Male	White	Unmarried	Tail	BodyTail	I	I,II	15	T3	T1	N0	N0	M0	0	No/Unknown	No/Unknown	Performed	Resection	1 to 3	46	0	0	One primary only	Yes	1	17992085	8	0	I	Not	0	<=3cm
414	418	889	889	2018	69	>=60	Male	Others	Married	Tail	BodyTail	II	I,II	10	T1	T1	N0	N0	M0	0	No/Unknown	No/Unknown	Performed	Resection	1 to 3	11	0	0	One primary only	Yes	1	1502848	8	0	I	Not	0	<=3cm
712	716	1432	1432	2012	62	>=60	Male	White	Married	Other	Other	I	I,II	18	T1	T1	N0	N0	M0	0	No/Unknown	No/Unknown	Performed	Resection	4 and more	79	0	0	One primary only	Yes	1	28419079	8	0	I	Not	0	<=3cm
58	58	95	95	2017	60	>=60	Female	White	Married	Tail	BodyTail	II	I,II	52	T2	T3	N1	N0	M0	0	No/Unknown	No/Unknown	Performed	Resection	4 and more	18	0	0	One primary only	Yes	1	30559952	2	0	II	Not	0	>3cm
224	227	496	496	2014	84	>=60	Female	Others	Married	Body	BodyTail	II	I,II	80	T1	T3	N1	N0	M0	0	No/Unknown	No/Unknown	Performed	Resection	4 and more	59	0	0	One primary only	Yes	1	15949741	7	0	II	Not	0	>3cm
580	584	1182	1182	2014	76	>=60	Male	White	Married	Tail	BodyTail	I	I,II	55	T2	T3	N0	N0	M0	0	No/Unknown	No/Unknown	Performed	Resection	4 and more	54	0	0	One primary only	Yes	1	18011865	8	0	II	Not	0	>3cm
622	626	1253	1253	2018	53	<60	Male	White	Married	Tail	BodyTail	I	I,II	17	T2	T1	N1	N0	M0	0	No/Unknown	No/Unknown	Performed	Resection	4 and more	3	0	0	One primary only	Yes	1	21640958	8	0	I	Not	0	<=3cm
155	158	344	344	2011	66	>=60	Male	White	Unmarried	Other	Other	I	I,II	35	T2	T2	N0	N0	M0	0	No/Unknown	No/Unknown	Performed	Resection	4 and more	88	0	0	One primary only	Yes	1	6290098	7	0	II	Not	0	>3cm
790	794	1655	1655	2008	37	<60	Male	White	Married	Tail	BodyTail	I	I,II	35	T3	T2	N1	N1	M0	0.2	No/Unknown	No/Unknown	Performed	Resection	4 and more	126	0	0	One primary only	Yes	1	23877919	11	2	III	Not	>0.16	>3cm
542	546	1100	1100	2018	45	<60	Female	Black	Unmarried	Body	BodyTail	I	I,II	25	T1	T2	N0	N0	M0	0	No/Unknown	No/Unknown	Performed	Resection	4 and more	11	0	0	One primary only	Yes	1	11600986	8	0	II	Not	0	<=3cm
395	399	860	860	2017	45	<60	Female	Black	Married	Tail	BodyTail	I	I,II	82	T1	T3	N1	N0	M0	0	No/Unknown	No/Unknown	Performed	Resection	4 and more	21	0	0	One primary only	Yes	1	1444902	8	0	II	Not	0	>3cm
67	67	106	106	2018	68	>=60	Male	White	Married	Head	Head	II	I,II	24	T3	T2	N1	N1	M0	0.0285714285714286	No/Unknown	No/Unknown	Performed	Resection	4 and more	10	0	0	One primary only	Yes	1	30599248	2	1	III	Not	<=0.16	<=3cm
25	25	40	40	2015	55	<60	Male	White	Married	Tail	BodyTail	II	I,II	20	T1	T2	N0	N0	M0	0	No/Unknown	No/Unknown	Performed	Resection	1 to 3	39	0	0	One primary only	Yes	1	11515802	2	0	II	Not	0	<=3cm
288	291	625	625	2014	60	>=60	Female	White	Married	Head	Head	II	I,II	55	T2	T3	N1	N0	M0	0	Performed	No/Unknown	Performed	Resection	4 and more	47	1	1	One primary only	Yes	1	21631654	7	0	II	Not	0	>3cm
358	362	802	802	2013	59	<60	Female	White	Married	Other	Other	I	I,II	7	T1	T1	N0	N1	M0	0.333333333333333	No/Unknown	No/Unknown	Performed	Resection	4 and more	60	0	0	One primary only	Yes	1	1311777	8	2	III	Not	>0.16	<=3cm
772	776	1542	1542	2016	58	<60	Female	Black	Married	Head	Head	I	I,II	12	T2	T1	N0	N0	M0	0	No/Unknown	No/Unknown	Performed	Resection	4 and more	34	0	0	One primary only	Yes	1	30552004	8	0	I	Not	0	<=3cm
679	683	1382	1382	2017	59	<60	Male	White	Married	Tail	BodyTail	I	I,II	26	T1	T2	N0	N0	M0	0	No/Unknown	No/Unknown	Performed	Resection	1 to 3	22	0	0	One primary only	Yes	1	24285695	8	0	II	Not	0	<=3cm
303	306	675	675	2009	56	<60	Male	White	Married	Tail	BodyTail	I	I,II	15	T1	T1	N0	N0	M0	0	No/Unknown	No/Unknown	Performed	Resection	1 to 3	112	0	0	One primary only	Yes	1	28358152	7	0	I	Not	0	<=3cm
69	69	113	113	2008	46	<60	Female	White	Unmarried	Head	Head	II	I,II	60	T3	T3	N1	N1	M0	0.166666666666667	No/Unknown	No/Unknown	Performed	Resection	4 and more	19	1	1	One primary only	Yes	1	17802142	3	1	III	Not	>0.16	>3cm
264	267	573	573	2013	54	<60	Male	White	Unmarried	Tail	BodyTail	I	I,II	100	T2	T3	N0	N1	M0	0.555555555555556	No/Unknown	No/Unknown	Performed	Resection	4 and more	28	1	1	One primary only	Yes	1	17948349	7	10	III	Not	>0.16	>3cm
562	566	1142	1142	2017	55	<60	Male	White	Unmarried	Head	Head	I	I,II	36	T3	T2	N0	N0	M0	0	No/Unknown	Yes	Performed	Resection	4 and more	17	0	0	One primary only	Yes	1	15992548	8	0	II	Not	0	>3cm
427	431	933	933	2013	26	<60	Female	White	Unmarried	Head	Head	II	I,II	11	T1	T1	N0	N0	M0	0	No/Unknown	No/Unknown	Performed	Resection	4 and more	41	0	0	One primary only	Yes	1	6358499	8	0	I	Not	0	<=3cm
223	226	495	495	2014	71	>=60	Male	Others	Unmarried	Head	Head	I	I,II	50	T4	T4	N1	N0	M0	0	No/Unknown	No/Unknown	Performed	Resection	4 and more	55	0	0	One primary only	Yes	1	15947697	7	0	III	Not	0	>3cm
35	35	57	57	2016	63	>=60	Female	White	Married	Tail	BodyTail	II	I,II	10	T2	T1	N0	N1	M0	0.6	No/Unknown	No/Unknown	Performed	Resection	4 and more	24	0	0	One primary only	Yes	1	15996812	2	3	III	Not	>0.16	<=3cm
533	537	1089	1089	2016	49	<60	Male	White	Unmarried	Head	Head	II	I,II	9	T1	T1	N0	N1	M0	0.0666666666666667	Performed	Yes	Performed	Resection	4 and more	25	0	0	One primary only	Yes	1	11543870	8	1	III	Not	<=0.16	<=3cm
239	242	530	530	2005	30	<60	Female	White	Married	Other	Other	II	I,II	31	T1	T2	N0	N1	M0	1	No/Unknown	Yes	Performed	Resection	1 to 3	156	0	0	One primary only	Yes	1	17751737	7	3	III	Not	>0.16	>3cm
243	246	536	536	2007	71	>=60	Female	White	Unmarried	Tail	BodyTail	II	I,II	75	T1	T3	N0	N1	M0	1	No/Unknown	No/Unknown	Performed	Resection	4 and more	135	0	0	One primary only	Yes	1	17785728	7	5	III	Not	>0.16	>3cm
43	43	71	71	2014	66	>=60	Female	White	Married	Head	Head	II	I,II	28	T3	T2	N1	N0	M0	0	No/Unknown	No/Unknown	Performed	Resection	4 and more	58	0	0	One primary only	Yes	1	24142120	2	0	II	Not	0	<=3cm
803	807	1680	1680	2007	55	<60	Male	White	Married	Tail	BodyTail	I	I,II	90	T2	T3	N1	N0	M0	0	No/Unknown	No/Unknown	Performed	Resection	4 and more	135	0	0	One primary only	Yes	1	30278485	11	0	II	Not	0	>3cm
419	423	900	900	2018	40	<60	Male	Others	Married	Body	BodyTail	I	I,II	6	T3	T1	N0	N0	M0	0	No/Unknown	No/Unknown	Performed	Resection	4 and more	4	0	0	One primary only	Yes	1	1537765	8	0	I	Not	0	<=3cm
333	336	730	730	2010	47	<60	Female	Black	Unmarried	Body	BodyTail	I	I,II	27	T3	T2	N0	N0	M0	0	No/Unknown	No/Unknown	Performed	Resection	1 to 3	104	0	0	One primary only	Yes	1	30385739	7	0	II	Not	0	<=3cm
640	644	1315	1315	2013	56	<60	Female	White	Married	Body	BodyTail	I	I,II	27	T4	T4	N1	N0	M0	0	No/Unknown	No/Unknown	Performed	Resection	4 and more	67	0	0	One primary only	Yes	1	24103247	8	0	III	Not	0	<=3cm
706	710	1418	1418	2018	55	<60	Female	Others	Married	Body	BodyTail	II	I,II	15	T1	T1	N0	N0	M0	0	No/Unknown	No/Unknown	Performed	Resection	4 and more	2	0	0	One primary only	Yes	1	24371394	8	0	I	Not	0	<=3cm
722	726	1448	1448	2015	36	<60	Male	White	Married	Tail	BodyTail	I	I,II	19	T3	T1	N0	N0	M0	0	No/Unknown	No/Unknown	Performed	Resection	4 and more	43	0	0	One primary only	Yes	1	28481327	8	0	I	Not	0	<=3cm
802	806	1678	1678	2006	55	<60	Female	Black	Unmarried	Other	Other	I	I,II	130	T2	T3	N1	N1	M0	0.111111111111111	No/Unknown	No/Unknown	Performed	Resection	4 and more	45	1	1	One primary only	Yes	1	30255994	11	1	III	Not	<=0.16	>3cm
499	503	1039	1039	2012	50	<60	Female	White	Married	Body	BodyTail	I	I,II	11	T2	T1	N0	N0	M0	0	No/Unknown	No/Unknown	Performed	Resection	1 to 3	75	0	0	One primary only	Yes	1	11403902	8	0	I	Not	0	<=3cm
484	488	1008	1008	2018	69	>=60	Male	White	Unmarried	Tail	BodyTail	I	I,II	14	T1	T1	N0	N0	M0	0	No/Unknown	No/Unknown	Performed	Resection	4 and more	5	0	0	One primary only	Yes	1	6537593	8	0	I	Not	0	<=3cm
281	284	611	611	2011	47	<60	Male	White	Married	Head	Head	II	I,II	20	T3	T2	N0	N0	M0	0	No/Unknown	No/Unknown	Performed	Resection	4 and more	2	1	1	One primary only	Yes	1	21546144	7	0	II	Not	0	<=3cm
84	86	193	193	2005	33	<60	Female	White	Married	Tail	BodyTail	I	I,II	20	T1	T2	N1	N0	M0	0	No/Unknown	No/Unknown	Performed	Resection	4 and more	156	0	0	One primary only	Yes	1	1122776	7	0	II	Not	0	<=3cm
710	714	1423	1423	2018	60	>=60	Female	Black	Unmarried	Head	Head	II	I,II	23	T3	T2	N1	N1	M0	0.5	No/Unknown	No/Unknown	Performed	Resection	1 to 3	7	0	0	One primary only	Yes	1	24438945	8	1	III	Not	>0.16	<=3cm
37	37	60	60	2017	51	<60	Female	White	Married	Tail	BodyTail	II	I,II	90	T3	T3	N1	N1	M0	0.107142857142857	No/Unknown	No/Unknown	Performed	Resection	4 and more	23	0	0	One primary only	Yes	1	18066410	2	3	III	Not	<=0.16	>3cm
292	295	644	644	2011	53	<60	Male	White	Married	Tail	BodyTail	II	I,II	16	T1	T1	N1	N0	M0	0	No/Unknown	No/Unknown	Performed	Resection	4 and more	85	0	0	One primary only	Yes	1	24035785	7	0	I	Not	0	<=3cm
537	541	1093	1093	2016	42	<60	Female	Black	Unmarried	Body	BodyTail	I	I,II	33	T1	T2	N0	N0	M0	0	No/Unknown	No/Unknown	Performed	Resection	1 to 3	24	0	0	One primary only	Yes	1	11557087	8	0	II	Not	0	>3cm
118	120	252	252	2014	77	>=60	Male	Others	Married	Tail	BodyTail	I	I,II	29	T3	T2	N1	N0	M0	0	No/Unknown	No/Unknown	Performed	Resection	4 and more	54	0	0	One primary only	Yes	1	1328895	7	0	II	Not	0	<=3cm
261	264	570	570	2013	54	<60	Male	White	Unmarried	Other	Other	I	I,II	19	T1	T1	N0	N1	M0	0.25	No/Unknown	No/Unknown	Performed	Resection	4 and more	28	1	1	One primary only	Yes	1	17940700	7	1	III	Not	>0.16	<=3cm
213	216	476	476	2008	48	<60	Female	Others	Unmarried	Head	Head	I	I,II	50	T1	T3	N0	N1	M0	0.0416666666666667	No/Unknown	No/Unknown	Performed	Resection	4 and more	129	0	0	One primary only	Yes	1	15878331	7	1	III	Not	<=0.16	>3cm
459	463	973	973	2016	64	>=60	Male	White	Married	Tail	BodyTail	I	I,II	10	T1	T1	N0	N0	M0	0	No/Unknown	No/Unknown	Performed	Resection	4 and more	32	0	0	One primary only	Yes	1	6463212	8	0	I	Not	0	<=3cm
593	597	1206	1206	2017	66	>=60	Male	White	Married	Tail	BodyTail	I	I,II	73	T1	T3	N0	N0	M0	0	No/Unknown	No/Unknown	Performed	Resection	4 and more	18	0	0	One primary only	Yes	1	18072064	8	0	II	Not	0	>3cm
448	452	958	958	2015	60	>=60	Male	White	Married	Head	Head	I	I,II	7	T1	T1	N0	N1	M0	0.0454545454545455	No/Unknown	No/Unknown	Performed	Resection	4 and more	47	0	0	One primary only	Yes	1	6429138	8	1	III	Not	<=0.16	<=3cm
26	26	41	41	2016	78	>=60	Male	White	Married	Other	Other	II	I,II	47	T3	T3	N1	N1	M0	0.875	No/Unknown	No/Unknown	Performed	Resection	4 and more	30	0	0	One primary only	Yes	1	11519933	2	21	III	Not	>0.16	>3cm
599	603	1216	1216	2017	68	>=60	Female	White	Married	Tail	BodyTail	II	I,II	10	T3	T1	N1	N1	M0	0.363636363636364	No/Unknown	No/Unknown	Performed	Resection	4 and more	12	0	0	One primary only	Yes	1	18096239	8	4	III	Not	>0.16	<=3cm
113	115	246	246	2013	53	<60	Male	White	Unmarried	Tail	BodyTail	I	I,II	17	T2	T1	N1	N0	M0	0	No/Unknown	No/Unknown	Performed	Resection	4 and more	61	0	0	One primary only	Yes	1	1307192	7	0	I	Not	0	<=3cm
345	348	754	754	2014	76	>=60	Male	White	Married	Tail	BodyTail	I	I,II	32	T1	T2	N0	N0	M0	0	No/Unknown	No/Unknown	Performed	Resection	4 and more	50	0	0	One primary only	Yes	1	30507130	7	0	II	Not	0	>3cm
177	180	387	387	2008	41	<60	Female	White	Married	Other	Other	I	I,II	150	T2	T3	N0	N0	M0	0	No/Unknown	No/Unknown	Performed	Resection	4 and more	121	0	0	One primary only	Yes	2	10758843	7	0	II	Not	0	>3cm
156	159	345	345	2011	46	<60	Male	White	Married	Other	Other	I	I,II	48	T2	T3	N1	N1	M0	0.1	No/Unknown	No/Unknown	Performed	Resection	4 and more	94	0	0	One primary only	Yes	1	6291509	7	1	III	Not	<=0.16	>3cm
568	572	1151	1151	2018	45	<60	Male	Others	Unmarried	Tail	BodyTail	II	I,II	28	T2	T2	N0	N0	M0	0	No/Unknown	No/Unknown	Performed	Resection	4 and more	8	0	0	One primary only	Yes	1	16004994	8	0	II	Not	0	<=3cm
432	436	939	939	2012	65	>=60	Female	White	Unmarried	Tail	BodyTail	I	I,II	50	T1	T3	N0	N0	M0	0	No/Unknown	No/Unknown	Performed	Resection	4 and more	83	0	0	One primary only	Yes	1	6377346	8	0	II	Not	0	>3cm
708	712	1421	1421	2018	59	<60	Female	Others	Married	Head	Head	I	I,II	15	T1	T1	N0	N0	M0	0	No/Unknown	No/Unknown	Performed	Resection	4 and more	1	0	0	One primary only	Yes	1	24377502	8	0	I	Not	0	<=3cm
440	444	948	948	2014	47	<60	Male	White	Married	Tail	BodyTail	I	I,II	15	T1	T1	N0	N0	M0	0	No/Unknown	No/Unknown	Performed	Resection	4 and more	19	1	0	One primary only	Yes	1	6395502	8	0	I	Not	0	<=3cm
347	350	761	761	2016	56	<60	Female	Black	Unmarried	Body	BodyTail	I	I,II	17	T1	T1	N0	N0	M0	0	No/Unknown	No/Unknown	Performed	Resection	4 and more	26	0	0	One primary only	Yes	1	30559783	7	0	I	Not	0	<=3cm
777	781	1549	1549	2017	72	>=60	Male	White	Married	Body	BodyTail	I	I,II	22	T1	T2	N0	N0	M0	0	No/Unknown	No/Unknown	Performed	Resection	4 and more	21	0	0	One primary only	Yes	1	30564356	8	0	II	Not	0	<=3cm
274	277	595	595	2016	65	>=60	Male	White	Married	Other	Other	III	III,IV	34	TX	T2	N1	N1	M0	0.1	Performed	Yes	Performed	Resection	4 and more	9	1	1	One primary only	Yes	1	18043818	7	1	III	Not	<=0.16	>3cm
40	40	64	64	2018	64	>=60	Male	White	Unmarried	Body	BodyTail	II	I,II	41	T2	T3	N0	N1	M0	0.0909090909090909	No/Unknown	Yes	Performed	Resection	4 and more	1	0	0	One primary only	Yes	1	18132966	2	2	III	Not	<=0.16	>3cm
2	2	5	5	2015	46	<60	Female	White	Married	Other	Other	I	I,II	50	T3	T3	N1	N1	M0	0.0714285714285714	No/Unknown	No/Unknown	Performed	Resection	4 and more	34	0	0	One primary only	Yes	1	1389131	2	4	III	Not	<=0.16	>3cm
216	219	480	480	2011	51	<60	Female	Others	Married	Tail	BodyTail	I	I,II	30	T2	T2	N0	N0	M0	0	No/Unknown	No/Unknown	Performed	Resection	4 and more	87	0	0	One primary only	Yes	1	15913503	7	0	II	Not	0	<=3cm
312	315	687	687	2012	63	>=60	Male	White	Married	Tail	BodyTail	I	I,II	20	T1	T2	N0	N0	M0	0	No/Unknown	No/Unknown	Performed	Resection	4 and more	77	0	0	One primary only	Yes	1	28423078	7	0	II	Not	0	<=3cm
305	308	677	677	2010	41	<60	Female	White	Married	Tail	BodyTail	I	I,II	50	T2	T3	N0	N1	M0	0.142857142857143	No/Unknown	No/Unknown	Performed	Resection	4 and more	97	0	0	One primary only	Yes	1	28369727	7	1	III	Not	<=0.16	>3cm
782	786	1554	1554	2018	74	>=60	Male	Black	Married	Tail	BodyTail	I	I,II	10	T1	T1	N0	N0	M0	0	No/Unknown	No/Unknown	Performed	Resection	1 to 3	0	0	0	One primary only	Yes	1	30596584	8	0	I	Not	0	<=3cm
639	643	1313	1313	2013	58	<60	Female	White	Married	Other	Other	I	I,II	23	T3	T2	N1	N0	M0	0	No/Unknown	No/Unknown	Performed	Resection	4 and more	69	0	0	One primary only	Yes	1	24098157	8	0	II	Not	0	<=3cm
162	165	354	354	2012	42	<60	Female	Black	Married	Tail	BodyTail	I	I,II	20	T2	T2	N0	N0	M0	0	No/Unknown	No/Unknown	Performed	Resection	4 and more	79	0	0	One primary only	Yes	1	6325389	7	0	II	Not	0	<=3cm
754	758	1512	1512	2014	57	<60	Male	Black	Married	Head	Head	I	I,II	10	T1	T1	N0	N0	M0	0	No/Unknown	No/Unknown	Performed	Resection	4 and more	58	0	0	One primary only	Yes	1	30471263	8	0	I	Not	0	<=3cm
755	759	1513	1513	2014	55	<60	Female	White	Married	Tail	BodyTail	I	I,II	17	T1	T1	N0	N0	M0	0	No/Unknown	No/Unknown	Performed	Resection	4 and more	55	0	0	One primary only	Yes	1	30471489	8	0	I	Not	0	<=3cm
329	332	722	722	2010	51	<60	Female	White	Unmarried	Other	Other	II	I,II	40	T2	T2	N0	N0	M0	0	No/Unknown	Yes	Performed	Unknown	4 and more	101	0	0	One primary only	Yes	1	30363636	7	0	II	Not	0	>3cm
179	182	405	405	2008	75	>=60	Female	White	Unmarried	Head	Head	III	III,IV	90	T2	T3	N1	N1	M0	0.0434782608695652	Performed	Yes	Performed	Resection	4 and more	31	1	1	One primary only	Yes	1	11217979	7	1	III	Not	<=0.16	>3cm
545	549	1114	1114	2012	30	<60	Male	Others	Unmarried	Other	Other	I	I,II	18	T1	T1	N0	N1	M0	0.157894736842105	No/Unknown	No/Unknown	Performed	Resection	4 and more	7	1	1	One primary only	Yes	2	15927407	8	3	III	Not	<=0.16	<=3cm
397	401	864	864	2017	63	>=60	Male	White	Married	Tail	BodyTail	I	I,II	23	T3	T2	N0	N0	M0	0	No/Unknown	No/Unknown	Performed	Resection	4 and more	16	0	0	One primary only	Yes	1	1460507	8	0	II	Not	0	<=3cm
185	188	418	418	2009	65	>=60	Female	Black	Married	Other	Other	I	I,II	2	T1	T1	N0	N0	M0	0	No/Unknown	No/Unknown	Performed	Resection	1 to 3	112	0	0	One primary only	Yes	1	11259357	7	0	I	Not	0	<=3cm
357	361	801	801	2013	55	<60	Male	White	Married	Tail	BodyTail	I	I,II	20	T1	T2	N0	N0	M0	0	No/Unknown	No/Unknown	Performed	Resection	1 to 3	62	0	0	One primary only	Yes	1	1311466	8	0	II	Not	0	<=3cm
170	173	366	366	2013	38	<60	Male	Black	Unmarried	Tail	BodyTail	I	I,II	25	T1	T2	N0	N0	M0	0	No/Unknown	No/Unknown	Performed	Resection	4 and more	65	0	0	One primary only	Yes	1	6365918	7	0	II	Not	0	<=3cm
251	254	550	550	2009	42	<60	Male	White	Married	Head	Head	III	III,IV	48	T2	T3	N1	N1	M0	0.857142857142857	No/Unknown	No/Unknown	Performed	Resection	4 and more	57	1	1	One primary only	Yes	1	17831227	7	12	III	Not	>0.16	>3cm
743	747	1483	1483	2007	38	<60	Male	White	Married	Head	Head	I	I,II	16	T1	T1	N0	N1	M0	0.0967741935483871	No/Unknown	No/Unknown	Performed	Resection	4 and more	135	0	0	One primary only	Yes	1	30288036	8	3	III	Not	<=0.16	<=3cm
429	433	936	936	2013	61	>=60	Female	Black	Unmarried	Head	Head	I	I,II	40	T2	T2	N0	N1	M0	0.136363636363636	No/Unknown	No/Unknown	Performed	Resection	4 and more	29	0	0	One primary only	Yes	1	6368761	8	3	III	Not	<=0.16	>3cm
57	57	93	93	2017	65	>=60	Male	White	Married	Tail	BodyTail	II	I,II	32	T1	T2	N0	N1	M0	0.0526315789473684	No/Unknown	No/Unknown	Performed	Resection	4 and more	18	0	0	One primary only	Yes	1	30543534	2	1	III	Not	<=0.16	>3cm
657	661	1344	1344	2015	39	<60	Female	White	Married	Head	Head	I	I,II	13	T3	T1	N1	N0	M0	0	No/Unknown	No/Unknown	Performed	Resection	1 to 3	44	0	0	One primary only	Yes	1	24198177	8	0	I	Not	0	<=3cm
55	55	89	89	2015	68	>=60	Female	Black	Unmarried	Head	Head	II	I,II	25	T2	T2	N0	N0	M0	0	No/Unknown	No/Unknown	Performed	Resection	4 and more	44	0	0	One primary only	Yes	1	30486880	2	0	II	Not	0	<=3cm
795	799	1662	1662	2014	39	<60	Female	White	Unmarried	Body	BodyTail	II	I,II	25	T3	T2	N1	N0	M0	0	Performed	No/Unknown	Performed	Resection	4 and more	48	0	0	One primary only	Yes	1	24177472	11	0	II	Not	0	<=3cm
478	482	998	998	2017	72	>=60	Female	Others	Unmarried	Tail	BodyTail	I	I,II	13	T1	T1	N0	N0	M0	0	No/Unknown	No/Unknown	Performed	Resection	4 and more	3	0	0	One primary only	Yes	1	6523206	8	0	I	Not	0	<=3cm
687	691	1392	1392	2017	50	<60	Male	White	Married	Other	Other	I	I,II	24	T3	T2	N0	N1	M0	0.75	No/Unknown	No/Unknown	Performed	Resection	4 and more	18	0	0	One primary only	Yes	1	24304204	8	3	III	Not	>0.16	<=3cm
257	260	562	562	2012	32	<60	Female	White	Unmarried	Tail	BodyTail	I	I,II	76	T3	T3	N0	N1	M0	0.0833333333333333	No/Unknown	No/Unknown	Performed	Resection	4 and more	83	0	0	One primary only	Yes	1	17910120	7	1	III	Not	<=0.16	>3cm
79	81	167	167	2004	51	<60	Female	White	Married	Tail	BodyTail	I	I,II	32	T2	T2	N1	N1	M0	0.166666666666667	No/Unknown	No/Unknown	Performed	Resection	4 and more	66	1	0	One primary only	Yes	1	938145	7	1	III	Not	>0.16	>3cm
66	66	105	105	2018	55	<60	Male	White	Married	Tail	BodyTail	II	I,II	80	T4	T4	N1	N1	M0	0.142857142857143	No/Unknown	No/Unknown	Performed	Resection	4 and more	4	0	0	One primary only	Yes	1	30598093	2	3	III	Not	<=0.16	>3cm
662	666	1354	1354	2015	92	>=60	Male	White	Unmarried	Tail	BodyTail	I	I,II	26	T1	T2	N0	N0	M0	0	No/Unknown	No/Unknown	Performed	Resection	4 and more	38	1	0	One primary only	Yes	1	24220340	8	0	II	Not	0	<=3cm
339	342	739	739	2013	64	>=60	Male	Others	Married	Head	Head	II	I,II	33	T3	T2	N1	N0	M0	0	No/Unknown	Yes	Performed	Resection	4 and more	70	0	0	One primary only	Yes	1	30424961	7	0	II	Not	0	>3cm
143	145	318	318	2008	61	>=60	Male	White	Married	Head	Head	I	I,II	8	T4	T4	N1	N0	M0	0	No/Unknown	No/Unknown	Performed	Resection	4 and more	122	0	0	One primary only	Yes	1	6169248	7	0	III	Not	0	<=3cm
561	565	1141	1141	2016	69	>=60	Female	Others	Married	Head	Head	I	I,II	7	T1	T1	N0	N0	M0	0	No/Unknown	No/Unknown	Performed	Resection	1 to 3	25	0	0	One primary only	Yes	1	15989107	8	0	I	Not	0	<=3cm
254	257	559	559	2011	38	<60	Female	White	Married	Tail	BodyTail	II	I,II	24	T1	T2	N0	N1	M0	0.0476190476190476	No/Unknown	No/Unknown	Performed	Resection	4 and more	85	0	0	One primary only	Yes	1	17892869	7	1	III	Not	<=0.16	<=3cm
189	192	429	429	2011	41	<60	Male	White	Unmarried	Tail	BodyTail	I	I,II	35	T2	T2	N0	N1	M0	0.0714285714285714	No/Unknown	No/Unknown	Performed	Resection	4 and more	8	1	1	One primary only	Yes	1	11341095	7	1	III	Not	<=0.16	>3cm
1	1	2	2	2013	67	>=60	Male	White	Unmarried	Tail	BodyTail	II	I,II	29	T2	T2	N0	N0	M0	0	No/Unknown	No/Unknown	Performed	Resection	1 to 3	61	0	0	One primary only	Yes	1	1305960	2	0	II	Not	0	<=3cm
681	685	1385	1385	2017	56	<60	Female	White	Married	Head	Head	I	I,II	82	T1	T3	N0	N1	M0	0.0454545454545455	No/Unknown	No/Unknown	Performed	Resection	4 and more	1	1	1	One primary only	Yes	1	24289266	8	1	III	Not	<=0.16	>3cm
578	582	1180	1180	2014	51	<60	Female	White	Unmarried	Tail	BodyTail	I	I,II	13	T1	T1	N0	N1	M0	1	No/Unknown	No/Unknown	Performed	Resection	1 to 3	49	0	0	One primary only	Yes	1	18001662	8	1	III	Not	>0.16	<=3cm
234	237	521	521	2004	70	>=60	Female	White	Unmarried	Body	BodyTail	III	III,IV	32	T1	T2	N0	N1	M0	0.4	No/Unknown	No/Unknown	Performed	Resection	4 and more	106	1	0	One primary only	Yes	1	17707013	7	8	III	Not	>0.16	>3cm
700	704	1410	1410	2018	52	<60	Male	White	Married	Body	BodyTail	I	I,II	7	T2	T1	N0	N0	M0	0	No/Unknown	No/Unknown	Performed	Resection	4 and more	6	0	0	One primary only	Yes	1	24358913	8	0	I	Not	0	<=3cm
299	302	665	665	2006	53	<60	Male	White	Married	Tail	BodyTail	I	I,II	55	T3	T3	N0	N1	M0	0.357142857142857	No/Unknown	No/Unknown	Performed	Resection	4 and more	150	0	0	One primary only	Yes	1	28251724	7	5	III	Not	>0.16	>3cm
543	547	1106	1106	2018	70	>=60	Male	White	Married	Head	Head	I	I,II	32	T2	T2	N0	N0	M0	0	No/Unknown	No/Unknown	Performed	Resection	4 and more	2	0	0	One primary only	Yes	1	11626212	8	0	II	Not	0	>3cm
214	217	477	477	2009	51	<60	Male	Others	Unmarried	Tail	BodyTail	I	I,II	21	T3	T2	N0	N1	M0	0.25	No/Unknown	No/Unknown	Performed	Resection	4 and more	113	0	0	One primary only	Yes	1	15888711	7	2	III	Not	>0.16	<=3cm
366	370	817	817	2014	60	>=60	Female	White	Married	Head	Head	I	I,II	18	T3	T1	N0	N0	M0	0	No/Unknown	No/Unknown	Performed	Resection	4 and more	51	0	0	One primary only	Yes	1	1343620	8	0	I	Not	0	<=3cm
250	253	549	549	2009	48	<60	Female	White	Married	Tail	BodyTail	II	I,II	27	T3	T2	N0	N1	M0	0.4	No/Unknown	Yes	Performed	Resection	4 and more	114	0	0	One primary only	Yes	1	17826472	7	12	III	Not	>0.16	<=3cm
119	121	253	253	2014	61	>=60	Female	White	Unmarried	Tail	BodyTail	I	I,II	12	T3	T1	N0	N0	M0	0	No/Unknown	No/Unknown	Performed	Resection	4 and more	54	0	0	One primary only	Yes	1	1330708	7	0	I	Not	0	<=3cm
103	105	230	230	2012	74	>=60	Male	White	Married	Other	Other	I	I,II	30	T2	T2	N1	N1	M0	0.142857142857143	No/Unknown	No/Unknown	Performed	Resection	4 and more	72	0	0	One primary only	Yes	1	1269739	7	2	III	Not	<=0.16	<=3cm
221	224	493	493	2012	57	<60	Male	Others	Married	Head	Head	I	I,II	24	T3	T2	N1	N0	M0	0	No/Unknown	No/Unknown	Performed	Resection	4 and more	76	0	0	One primary only	Yes	2	15926924	7	0	II	Not	0	<=3cm
590	594	1201	1201	2017	63	>=60	Male	White	Unmarried	Body	BodyTail	I	I,II	23	T3	T2	N1	N0	M0	0	No/Unknown	Yes	Performed	Resection	4 and more	22	0	0	One primary only	Yes	1	18064598	8	0	II	Not	0	<=3cm
462	466	976	976	2016	52	<60	Male	White	Married	Tail	BodyTail	II	I,II	14	T1	T1	N0	N1	M0	0.111111111111111	No/Unknown	No/Unknown	Performed	Resection	4 and more	34	0	0	One primary only	Yes	1	6468046	8	1	III	Not	<=0.16	<=3cm
666	670	1362	1362	2015	30	<60	Male	White	Married	Tail	BodyTail	I	I,II	60	T1	T3	N1	N1	M0	0.2	No/Unknown	No/Unknown	Performed	Resection	4 and more	36	0	0	One primary only	Yes	1	24234082	8	3	III	Not	>0.16	>3cm
517	521	1068	1068	2015	65	>=60	Female	Black	Married	Head	Head	I	I,II	70	T1	T3	N0	N1	M0	0.166666666666667	No/Unknown	No/Unknown	Performed	Resection	4 and more	42	0	0	One primary only	Yes	1	11503273	8	1	III	Not	>0.16	>3cm
287	290	621	621	2016	79	>=60	Male	White	Married	Head	Head	I	I,II	19	T2	T1	N0	N0	M0	0	No/Unknown	No/Unknown	Performed	Resection	4 and more	24	0	0	One primary only	Yes	1	21609355	7	0	I	Not	0	<=3cm
519	523	1072	1072	2016	54	<60	Male	White	Unmarried	Other	Other	I	I,II	15	T1	T1	N0	N0	M0	0	No/Unknown	No/Unknown	Performed	Resection	4 and more	34	0	0	One primary only	Yes	1	11511470	8	0	I	Not	0	<=3cm
629	633	1299	1299	2012	46	<60	Male	White	Married	Tail	BodyTail	I	I,II	38	T2	T2	N0	N0	M0	0	No/Unknown	No/Unknown	Performed	Resection	4 and more	74	0	0	One primary only	Yes	1	24076291	8	0	II	Not	0	>3cm
392	396	857	857	2016	64	>=60	Female	White	Married	Tail	BodyTail	I	I,II	20	T1	T2	N0	N0	M0	0	No/Unknown	No/Unknown	Performed	Resection	1 to 3	28	0	0	One primary only	Yes	1	1428502	8	0	II	Not	0	<=3cm
707	711	1419	1419	2018	48	<60	Male	White	Unmarried	Head	Head	I	I,II	23	T2	T2	N0	N0	M0	0	No/Unknown	No/Unknown	Performed	Resection	4 and more	1	0	0	One primary only	Yes	1	24374826	8	0	II	Not	0	<=3cm
514	518	1063	1063	2015	66	>=60	Female	White	Married	Tail	BodyTail	I	I,II	4	T1	T1	N0	N0	M0	0	No/Unknown	No/Unknown	Performed	Resection	1 to 3	43	0	0	One primary only	Yes	1	11495769	8	0	I	Not	0	<=3cm
623	627	1271	1271	2005	61	>=60	Female	White	Married	Tail	BodyTail	II	I,II	13	TX	T1	N1	N1	M0	0.666666666666667	No/Unknown	No/Unknown	Performed	Resection	4 and more	164	0	0	One primary only	Yes	1	23749821	8	6	III	Not	>0.16	<=3cm
317	320	694	694	2013	57	<60	Male	White	Married	Body	BodyTail	I	I,II	73	T4	T4	N0	N0	M0	0	No/Unknown	No/Unknown	Performed	Resection	1 to 3	71	0	0	One primary only	Yes	1	28438366	7	0	III	Not	0	>3cm
52	52	82	82	2015	73	>=60	Male	White	Married	Head	Head	II	I,II	45	T2	T3	N1	N0	M0	0	No/Unknown	No/Unknown	Performed	Resection	4 and more	44	0	0	One primary only	Yes	1	28479216	2	0	II	Not	0	>3cm
511	515	1057	1057	2014	63	>=60	Male	White	Married	Tail	BodyTail	I	I,II	35	T1	T2	N0	N0	M0	0	No/Unknown	No/Unknown	Performed	Resection	1 to 3	49	0	0	One primary only	Yes	1	11483419	8	0	II	Not	0	>3cm
760	764	1522	1522	2015	75	>=60	Female	Black	Married	Tail	BodyTail	II	I,II	48	T1	T3	N0	N0	M0	0	No/Unknown	No/Unknown	Performed	Resection	4 and more	36	0	0	One primary only	Yes	1	30500631	8	0	II	Not	0	>3cm
341	344	744	744	2013	34	<60	Female	Black	Unmarried	Other	Other	I	I,II	37	T1	T2	N0	N0	M0	0	No/Unknown	No/Unknown	Performed	Resection	4 and more	68	0	0	One primary only	Yes	1	30430494	7	0	II	Not	0	>3cm
693	697	1399	1399	2017	68	>=60	Male	White	Married	Head	Head	I	I,II	17	T3	T1	N0	N0	M0	0	No/Unknown	No/Unknown	Performed	Resection	4 and more	13	0	0	One primary only	Yes	1	24325538	8	0	I	Not	0	<=3cm
564	568	1144	1144	2017	79	>=60	Male	Others	Married	Tail	BodyTail	II	I,II	29	T2	T2	N0	N0	M0	0	No/Unknown	No/Unknown	Performed	Resection	4 and more	18	0	0	One primary only	Yes	1	15995432	8	0	II	Not	0	<=3cm
183	186	413	413	2009	32	<60	Male	Black	Unmarried	Head	Head	II	I,II	15	T2	T1	N0	N1	M0	0.235294117647059	No/Unknown	No/Unknown	Performed	Resection	4 and more	114	0	0	One primary only	Yes	1	11244422	7	4	III	Not	>0.16	<=3cm
97	99	217	217	2011	70	>=60	Male	White	Married	Body	BodyTail	I	I,II	18	T1	T1	N0	N1	M0	0.0769230769230769	No/Unknown	No/Unknown	Performed	Resection	4 and more	49	1	0	One primary only	Yes	1	1239958	7	1	III	Not	<=0.16	<=3cm
565	569	1146	1146	2017	60	>=60	Male	Others	Married	Head	Head	II	I,II	17	T1	T1	N0	N0	M0	0	No/Unknown	No/Unknown	Performed	Resection	4 and more	16	0	0	One primary only	Yes	1	15995609	8	0	I	Not	0	<=3cm
663	667	1355	1355	2015	53	<60	Male	White	Unmarried	Head	Head	I	I,II	55	T3	T3	N0	N0	M0	0	No/Unknown	No/Unknown	Performed	Resection	4 and more	36	0	0	One primary only	Yes	1	24224745	8	0	II	Not	0	>3cm
591	595	1203	1203	2017	23	<60	Male	White	Unmarried	Tail	BodyTail	I	I,II	24	T1	T2	N0	N0	M0	0	No/Unknown	No/Unknown	Performed	Resection	4 and more	20	0	0	One primary only	Yes	1	18068073	8	0	II	Not	0	<=3cm
608	612	1229	1229	2018	70	>=60	Male	White	Married	Tail	BodyTail	II	I,II	45	T2	T3	N0	N0	M0	0	No/Unknown	No/Unknown	Performed	Resection	1 to 3	1	0	0	One primary only	Yes	1	18137535	8	0	II	Not	0	>3cm
586	590	1194	1194	2016	25	<60	Female	White	Unmarried	Tail	BodyTail	I	I,II	10	T2	T1	N0	N0	M0	0	No/Unknown	No/Unknown	Performed	Resection	4 and more	32	0	0	One primary only	Yes	1	18050240	8	0	I	Not	0	<=3cm
508	512	1049	1049	2014	40	<60	Female	Black	Married	Tail	BodyTail	I	I,II	14	T1	T1	N0	N0	M0	0	No/Unknown	No/Unknown	Performed	Resection	4 and more	33	0	0	One primary only	Yes	1	11460532	8	0	I	Not	0	<=3cm
70	70	116	116	2015	56	<60	Female	White	Unmarried	Tail	BodyTail	IV	III,IV	24	T3	T2	N1	N0	M0	0	No/Unknown	No/Unknown	Performed	Resection	4 and more	19	1	1	One primary only	Yes	1	24184298	3	0	II	Not	0	<=3cm
73	74	140	140	2009	50	<60	Male	Black	Unmarried	Tail	BodyTail	II	I,II	220	T3	T3	N1	N1	M0	1	Performed	Yes	Performed	Resection	1 to 3	13	1	1	One primary only	Yes	1	11254304	5	2	III	Not	>0.16	>3cm
509	513	1053	1053	2015	29	<60	Female	Black	Unmarried	Other	Other	I	I,II	7	T3	T1	N0	N1	M0	0.137931034482759	No/Unknown	No/Unknown	Performed	Resection	4 and more	45	0	0	One primary only	Yes	1	11473213	8	4	III	Not	<=0.16	<=3cm
656	660	1343	1343	2015	54	<60	Male	Others	Unmarried	Head	Head	I	I,II	5	T2	T1	N0	N0	M0	0	No/Unknown	No/Unknown	Performed	Resection	4 and more	44	0	0	One primary only	Yes	1	24196861	8	0	I	Not	0	<=3cm
455	459	969	969	2016	72	>=60	Female	Black	Unmarried	Body	BodyTail	I	I,II	13	T2	T1	N0	N0	M0	0	No/Unknown	No/Unknown	Performed	Resection	4 and more	20	0	0	One primary only	Yes	1	6454808	8	0	I	Not	0	<=3cm
618	622	1246	1246	2017	56	<60	Male	White	Unmarried	Tail	BodyTail	I	I,II	35	T2	T2	N1	N0	M0	0	No/Unknown	No/Unknown	Performed	Resection	1 to 3	4	0	0	One primary only	Yes	1	21627556	8	0	II	Not	0	>3cm
7	7	13	13	2018	52	<60	Female	Others	Unmarried	Body	BodyTail	II	I,II	40	T2	T2	N1	N0	M0	0	No/Unknown	No/Unknown	Performed	Resection	4 and more	6	0	0	One primary only	Yes	1	1507865	2	0	II	Not	0	>3cm
198	201	451	451	2014	57	<60	Female	Black	Married	Head	Head	II	I,II	75	T3	T3	N0	N1	M0	0.125	No/Unknown	No/Unknown	Performed	Resection	4 and more	59	0	0	One primary only	Yes	1	11439089	7	1	III	Not	<=0.16	>3cm
442	446	950	950	2014	33	<60	Female	Others	Unmarried	Body	BodyTail	I	I,II	43	T1	T3	N0	N0	M0	0	No/Unknown	No/Unknown	Performed	Resection	4 and more	51	0	0	One primary only	Yes	1	6399341	8	0	II	Not	0	>3cm
705	709	1417	1417	2018	64	>=60	Female	Others	Unmarried	Tail	BodyTail	II	I,II	6	T1	T1	N0	N1	M0	0.0833333333333333	No/Unknown	No/Unknown	Performed	Resection	4 and more	2	0	0	One primary only	Yes	1	24370363	8	2	III	Not	<=0.16	<=3cm
322	325	706	706	2006	60	>=60	Male	White	Married	Tail	BodyTail	II	I,II	7	T3	T1	N1	N1	M0	0.166666666666667	No/Unknown	No/Unknown	Performed	Resection	4 and more	149	0	0	One primary only	Yes	1	30250794	7	1	III	Not	>0.16	<=3cm
265	268	575	575	2013	59	<60	Female	White	Unmarried	Head	Head	I	I,II	17	T2	T1	N0	N1	M0	0.25	No/Unknown	Yes	Performed	Resection	4 and more	39	1	1	One primary only	Yes	1	17952433	7	6	III	Not	>0.16	<=3cm
150	152	336	336	2010	47	<60	Female	White	Married	Tail	BodyTail	I	I,II	18	T3	T1	N0	N1	M0	0.0810810810810811	No/Unknown	No/Unknown	Performed	Resection	4 and more	6	0	0	One primary only	Yes	1	6251956	7	3	III	Not	<=0.16	<=3cm
232	235	518	518	2004	42	<60	Female	Black	Unmarried	Tail	BodyTail	II	I,II	130	T2	T3	N0	N0	M0	0	No/Unknown	No/Unknown	Performed	Resection	1 to 3	173	0	0	One primary only	Yes	1	17684965	7	0	II	Not	0	>3cm
421	425	922	922	2010	54	<60	Female	White	Married	Head	Head	I	I,II	24	T2	T2	N0	N0	M0	0	No/Unknown	No/Unknown	Performed	Resection	4 and more	100	0	0	One primary only	Yes	1	6252652	8	0	II	Not	0	<=3cm
231	234	516	516	2004	83	>=60	Male	White	Married	Tail	BodyTail	I	I,II	20	T2	T2	N0	N0	M0	0	No/Unknown	No/Unknown	Performed	Resection	1 to 3	29	1	1	One primary only	Yes	1	17679244	7	0	II	Not	0	<=3cm
771	775	1540	1540	2017	42	<60	Male	White	Married	Body	BodyTail	II	I,II	25	T2	T2	N0	N0	M0	0	No/Unknown	No/Unknown	Performed	Resection	4 and more	20	0	0	One primary only	Yes	1	30546506	8	0	II	Not	0	<=3cm
241	244	533	533	2007	52	<60	Male	White	Married	Body	BodyTail	I	I,II	78	T1	T3	N0	N0	M0	0	No/Unknown	No/Unknown	Performed	Resection	1 to 3	139	0	0	One primary only	Yes	1	17777986	7	0	II	Not	0	>3cm
228	231	512	512	2004	40	<60	Female	White	Married	Other	Other	II	I,II	40	T1	T2	N0	N1	M0	0.285714285714286	No/Unknown	Yes	Performed	Resection	4 and more	177	0	0	One primary only	Yes	1	17664707	7	2	III	Not	>0.16	>3cm
284	287	618	618	2015	86	>=60	Male	White	Married	Head	Head	IV	III,IV	7	T2	T1	N0	N1	M0	0.0666666666666667	No/Unknown	No/Unknown	Performed	Resection	4 and more	14	1	0	One primary only	Yes	1	21586386	7	1	III	Not	<=0.16	<=3cm
99	101	224	224	2012	33	<60	Male	Others	Married	Body	BodyTail	III	III,IV	25	T3	T2	N1	N1	M0	0.444444444444444	Performed	Yes	Performed	Resection	4 and more	53	1	1	One primary only	Yes	1	1260739	7	4	III	Not	>0.16	<=3cm
181	184	409	409	2007	55	<60	Female	Black	Unmarried	Other	Other	I	I,II	25	T1	T2	N0	N1	M0	0.363636363636364	Performed	No/Unknown	Performed	Resection	4 and more	21	1	1	One primary only	Yes	1	11225839	7	4	III	Not	>0.16	<=3cm
496	500	1034	1034	2012	63	>=60	Male	Black	Married	Head	Head	I	I,II	24	T3	T2	N0	N1	M0	0.103448275862069	No/Unknown	No/Unknown	Performed	Resection	4 and more	79	0	0	One primary only	Yes	1	11372971	8	3	III	Not	<=0.16	<=3cm
39	39	62	62	2018	53	<60	Male	White	Married	Head	Head	II	I,II	180	T3	T3	N1	N1	M0	0.16	No/Unknown	No/Unknown	Performed	Resection	4 and more	1	0	0	One primary only	Yes	1	18117906	2	4	III	Not	<=0.16	>3cm
212	215	475	475	2008	52	<60	Male	Others	Married	Other	Other	I	I,II	30	T2	T2	N0	N1	M0	0.2	No/Unknown	No/Unknown	Performed	Resection	4 and more	127	0	0	One primary only	Yes	1	15877508	7	1	III	Not	>0.16	<=3cm
107	109	237	237	2013	46	<60	Male	White	Unmarried	Tail	BodyTail	II	I,II	57	T1	T3	N1	N0	M0	0	No/Unknown	No/Unknown	Performed	Resection	4 and more	68	0	0	One primary only	Yes	1	1281812	7	0	II	Not	0	>3cm
325	328	712	712	2007	62	>=60	Male	White	Married	Tail	BodyTail	I	I,II	59	T2	T3	N1	N1	M0	0.2	No/Unknown	No/Unknown	Performed	Resection	4 and more	61	1	1	One primary only	Yes	1	30278068	7	1	III	Not	>0.16	>3cm
595	599	1209	1209	2016	52	<60	Male	White	Unmarried	Head	Head	I	I,II	21	T3	T2	N1	N0	M0	0	No/Unknown	No/Unknown	Performed	Resection	4 and more	24	0	0	One primary only	Yes	1	18079636	8	0	II	Not	0	<=3cm
343	346	751	751	2014	65	>=60	Male	Others	Unmarried	Tail	BodyTail	I	I,II	45	T1	T3	N0	N0	M0	0	No/Unknown	No/Unknown	Performed	Resection	1 to 3	53	0	0	One primary only	Yes	1	30480925	7	0	II	Not	0	>3cm
237	240	528	528	2006	38	<60	Female	White	Married	Tail	BodyTail	II	I,II	11	T3	T1	N0	N1	M0	0.25	No/Unknown	No/Unknown	Performed	Resection	4 and more	147	0	0	One primary only	Yes	1	17746726	7	1	III	Not	>0.16	<=3cm
206	209	462	462	2016	52	<60	Male	White	Married	Tail	BodyTail	I	I,II	14	T3	T1	N0	N0	M0	0	No/Unknown	No/Unknown	Performed	Resection	4 and more	0	1	0	One primary only	Yes	1	11545876	7	0	I	Not	0	<=3cm
570	574	1154	1154	2018	78	>=60	Male	Others	Married	Tail	BodyTail	II	I,II	20	T3	T2	N1	N0	M0	0	No/Unknown	No/Unknown	Performed	Resection	4 and more	0	0	0	One primary only	Yes	1	16007498	8	0	II	Not	0	<=3cm
318	321	695	695	2013	75	>=60	Female	White	Unmarried	Head	Head	I	I,II	16	T1	T1	N0	N0	M0	0	No/Unknown	No/Unknown	Performed	Resection	4 and more	3	1	1	One primary only	Yes	1	28442670	7	0	I	Not	0	<=3cm
720	724	1446	1446	2015	67	>=60	Male	White	Married	Tail	BodyTail	I	I,II	18	T2	T1	N0	N0	M0	0	No/Unknown	No/Unknown	Performed	Resection	4 and more	45	0	0	One primary only	Yes	1	28479249	8	0	I	Not	0	<=3cm
603	607	1223	1223	2018	57	<60	Female	White	Unmarried	Tail	BodyTail	II	I,II	11	T1	T1	N0	N0	M0	0	No/Unknown	No/Unknown	Performed	Resection	4 and more	8	0	0	One primary only	Yes	1	18118419	8	0	I	Not	0	<=3cm
698	702	1408	1408	2018	58	<60	Male	White	Unmarried	Tail	BodyTail	II	I,II	16	T3	T1	N1	N1	M0	1	No/Unknown	No/Unknown	Performed	Resection	1 to 3	9	0	0	One primary only	Yes	1	24351068	8	1	III	Not	>0.16	<=3cm
385	389	849	849	2016	74	>=60	Female	White	Unmarried	Body	BodyTail	I	I,II	45	T1	T3	N0	N0	M0	0	No/Unknown	No/Unknown	Performed	Resection	4 and more	24	0	0	One primary only	Yes	1	1410475	8	0	II	Not	0	>3cm
740	744	1472	1472	2018	66	>=60	Male	White	Married	Other	Other	III	III,IV	20	T2	T2	N0	N0	M0	0	No/Unknown	No/Unknown	Performed	Resection	4 and more	0	0	0	One primary only	Yes	1	28558569	8	0	II	Not	0	<=3cm
313	316	688	688	2012	79	>=60	Male	White	Married	Head	Head	IV	III,IV	45	T3	T3	N1	N0	M0	0	No/Unknown	No/Unknown	Performed	Resection	4 and more	48	1	0	One primary only	Yes	1	28424557	7	0	II	Not	0	>3cm
380	384	843	843	2015	77	>=60	Male	White	Married	Tail	BodyTail	I	I,II	16	T1	T1	N0	N0	M0	0	No/Unknown	No/Unknown	Performed	Resection	4 and more	38	0	0	One primary only	Yes	1	1402577	8	0	I	Not	0	<=3cm
260	263	566	566	2012	64	>=60	Female	White	Married	Body	BodyTail	I	I,II	17	T1	T1	N1	N1	M0	0.230769230769231	No/Unknown	No/Unknown	Performed	Resection	4 and more	73	0	0	One primary only	Yes	1	17924514	7	3	III	Not	>0.16	<=3cm
10	10	19	19	2012	51	<60	Male	White	Married	Tail	BodyTail	II	I,II	17	T1	T1	N0	N0	M0	0	No/Unknown	No/Unknown	Performed	Resection	4 and more	49	0	0	One primary only	Yes	1	6320923	2	0	I	Not	0	<=3cm
447	451	957	957	2015	44	<60	Male	White	Married	Other	Other	I	I,II	8	T3	T1	N1	N0	M0	0	No/Unknown	No/Unknown	Performed	Resection	4 and more	3	0	0	One primary only	Yes	1	6428819	8	0	I	Not	0	<=3cm
497	501	1035	1035	2012	75	>=60	Female	White	Married	Other	Other	I	I,II	22	T1	T2	N0	N0	M0	0	No/Unknown	No/Unknown	Performed	Resection	4 and more	13	1	1	One primary only	Yes	1	11378287	8	0	II	Not	0	<=3cm
352	356	769	769	2018	66	>=60	Male	Black	Unmarried	Body	BodyTail	I	I,II	10	T1	T1	N0	N0	M0	0	No/Unknown	No/Unknown	Performed	Resection	1 to 3	5	0	0	One primary only	Yes	1	30593108	7	0	I	Not	0	<=3cm
247	250	541	541	2008	72	>=60	Female	White	Married	Tail	BodyTail	II	I,II	45	T3	T3	N0	N0	M0	0	No/Unknown	No/Unknown	Performed	Resection	1 to 3	35	1	0	One primary only	Yes	1	17803655	7	0	II	Not	0	>3cm
695	699	1404	1404	2017	70	>=60	Male	White	Married	Tail	BodyTail	I	I,II	9	T2	T1	N1	N1	M0	0.285714285714286	No/Unknown	No/Unknown	Performed	Resection	4 and more	16	0	0	One primary only	Yes	1	24331890	8	2	III	Not	>0.16	<=3cm
158	161	347	347	2012	55	<60	Male	White	Married	Other	Other	I	I,II	105	T1	T3	N0	N0	M0	0	No/Unknown	No/Unknown	Performed	Resection	4 and more	75	0	0	One primary only	Yes	1	6300077	7	0	II	Not	0	>3cm
132	134	279	279	2018	76	>=60	Male	White	Married	Tail	BodyTail	I	I,II	20	T2	T2	N0	N0	M0	0	No/Unknown	No/Unknown	Performed	Resection	4 and more	11	0	0	One primary only	Yes	1	1493049	7	0	II	Not	0	<=3cm
428	432	934	934	2013	53	<60	Female	White	Married	Tail	BodyTail	III	III,IV	14	T1	T1	N1	N1	M0	0.272727272727273	No/Unknown	No/Unknown	Performed	Resection	4 and more	65	0	0	One primary only	Yes	1	6367027	8	3	III	Not	>0.16	<=3cm
252	255	551	551	2009	81	>=60	Male	White	Married	Head	Head	I	I,II	27	T2	T2	N0	N1	M0	0.0833333333333333	No/Unknown	No/Unknown	Performed	Resection	4 and more	9	1	0	One primary only	Yes	1	17832611	7	1	III	Not	<=0.16	<=3cm
483	487	1007	1007	2018	49	<60	Male	White	Married	Tail	BodyTail	I	I,II	11	T1	T1	N0	N1	M0	0.0161290322580645	No/Unknown	No/Unknown	Performed	Resection	4 and more	0	0	0	One primary only	Yes	1	6537584	8	1	III	Not	<=0.16	<=3cm
734	738	1466	1466	2017	54	<60	Male	White	Married	Body	BodyTail	I	I,II	42	T2	T3	N0	N0	M0	0	No/Unknown	No/Unknown	Performed	Resection	4 and more	19	0	0	One primary only	Yes	1	28531071	8	0	II	Not	0	>3cm
301	304	672	672	2008	41	<60	Male	White	Married	Head	Head	I	I,II	12	T1	T1	N0	N1	M0	0.96551724137931	No/Unknown	No/Unknown	Performed	Resection	4 and more	31	1	1	One primary only	Yes	1	28340657	7	28	III	Not	>0.16	<=3cm
692	696	1398	1398	2017	54	<60	Male	White	Unmarried	Tail	BodyTail	I	I,II	11	T1	T1	N0	N0	M0	0	No/Unknown	No/Unknown	Performed	Resection	4 and more	16	0	0	One primary only	Yes	1	24316396	8	0	I	Not	0	<=3cm
323	326	708	708	2006	56	<60	Male	White	Unmarried	Body	BodyTail	I	I,II	43	T1	T3	N0	N0	M0	0	No/Unknown	No/Unknown	Performed	Resection	4 and more	103	1	0	One primary only	Yes	1	30257808	7	0	II	Not	0	>3cm
324	327	711	711	2007	23	<60	Female	White	Unmarried	Head	Head	I	I,II	45	T3	T3	N1	N0	M0	0	No/Unknown	No/Unknown	Performed	Resection	1 to 3	142	0	0	One primary only	Yes	1	30274568	7	0	II	Not	0	>3cm
23	23	38	38	2014	48	<60	Female	White	Unmarried	Tail	BodyTail	II	I,II	85	T3	T3	N0	N1	M0	0.117647058823529	No/Unknown	No/Unknown	Performed	Resection	4 and more	50	0	0	One primary only	Yes	1	11483714	2	2	III	Not	<=0.16	>3cm
307	310	680	680	2009	51	<60	Male	White	Married	Tail	BodyTail	I	I,II	25	T2	T2	N0	N1	M0	0.333333333333333	No/Unknown	No/Unknown	Performed	Resection	4 and more	114	0	0	One primary only	Yes	1	28400307	7	2	III	Not	>0.16	<=3cm
557	561	1132	1132	2015	64	>=60	Male	Others	Married	Tail	BodyTail	II	I,II	13	T1	T1	N0	N1	M0	0.142857142857143	No/Unknown	No/Unknown	Performed	Resection	4 and more	36	0	0	One primary only	Yes	1	15967791	8	2	III	Not	<=0.16	<=3cm
626	630	1289	1289	2010	50	<60	Male	White	Married	Head	Head	I	I,II	20	T1	T2	N0	N1	M0	0.136363636363636	No/Unknown	No/Unknown	Performed	Unknown	4 and more	99	0	0	One primary only	Yes	1	23986914	8	3	III	Not	<=0.16	<=3cm
507	511	1048	1048	2013	50	<60	Male	White	Married	Other	Other	II	I,II	58	T3	T3	N1	N0	M0	0	No/Unknown	No/Unknown	Performed	Resection	4 and more	63	0	0	One primary only	Yes	1	11454040	8	0	II	Not	0	>3cm
16	16	26	26	2016	72	>=60	Female	White	Married	Tail	BodyTail	I	I,II	77	T2	T3	N0	N0	M0	0	No/Unknown	No/Unknown	Performed	Resection	4 and more	33	0	0	One primary only	Yes	1	6468516	2	0	II	Not	0	>3cm
495	499	1033	1033	2011	33	<60	Female	Black	Unmarried	Tail	BodyTail	I	I,II	13	T3	T1	N1	N1	M0	0.25	No/Unknown	No/Unknown	Performed	Resection	4 and more	84	0	0	One primary only	Yes	1	11369870	8	1	III	Not	>0.16	<=3cm
768	772	1536	1536	2016	45	<60	Female	Black	Unmarried	Head	Head	I	I,II	16	T3	T1	N1	N0	M0	0	No/Unknown	No/Unknown	Performed	Resection	4 and more	25	0	0	One primary only	Yes	1	30532108	8	0	I	Not	0	<=3cm
166	169	361	361	2013	54	<60	Male	White	Unmarried	Other	Other	I	I,II	20	T1	T2	N0	N0	M0	0	No/Unknown	No/Unknown	Performed	Resection	4 and more	48	0	0	One primary only	Yes	1	6345291	7	0	II	Not	0	<=3cm
360	364	807	807	2014	46	<60	Female	White	Married	Head	Head	I	I,II	19	T2	T1	N0	N0	M0	0	No/Unknown	No/Unknown	Performed	Resection	4 and more	58	0	0	One primary only	Yes	1	1320873	8	0	I	Not	0	<=3cm
470	474	986	986	2017	58	<60	Male	White	Married	Tail	BodyTail	I	I,II	15	T2	T1	N0	N1	M0	0.3125	No/Unknown	Yes	Performed	Resection	4 and more	13	0	0	One primary only	Yes	1	6498201	8	5	III	Not	>0.16	<=3cm
775	779	1547	1547	2017	24	<60	Male	White	Unmarried	Head	Head	I	I,II	5	T1	T1	N0	N0	M0	0	No/Unknown	No/Unknown	Performed	Resection	4 and more	12	0	0	One primary only	Yes	1	30561725	8	0	I	Not	0	<=3cm
105	107	233	233	2012	62	>=60	Female	White	Married	Head	Head	I	I,II	42	T3	T3	N1	N1	M0	0.105263157894737	No/Unknown	No/Unknown	Performed	Resection	4 and more	73	0	0	One primary only	Yes	1	1273168	7	2	III	Not	<=0.16	>3cm
68	68	110	110	2015	73	>=60	Male	White	Married	Head	Head	III	III,IV	20	T3	T2	N0	N1	M0	0.142857142857143	No/Unknown	Yes	Performed	Resection	4 and more	17	1	1	One primary only	Yes	1	1363854	3	2	III	Not	<=0.16	<=3cm
513	517	1062	1062	2015	59	<60	Female	White	Unmarried	Tail	BodyTail	I	I,II	67	T3	T3	N1	N1	M0	0.4	No/Unknown	No/Unknown	Performed	Resection	4 and more	39	0	0	One primary only	Yes	1	11494181	8	4	III	Not	>0.16	>3cm
789	793	1650	1650	2013	64	>=60	Male	White	Married	Other	Other	II	I,II	35	T3	T2	N1	N0	M0	0	No/Unknown	No/Unknown	Not performed	None	4 and more	59	1	1	One primary only	Yes	1	21625618	11	0	II	Not	0	>3cm
296	299	654	654	2014	51	<60	Female	White	Married	Other	Other	II	I,II	17	T1	T1	N0	N0	M0	0	No/Unknown	No/Unknown	Performed	Resection	4 and more	54	0	0	One primary only	Yes	1	24155178	7	0	I	Not	0	<=3cm
424	428	926	926	2012	45	<60	Female	White	Unmarried	Head	Head	I	I,II	20	T1	T2	N0	N0	M0	0	No/Unknown	No/Unknown	Performed	Resection	4 and more	83	0	0	One primary only	Yes	1	6322355	8	0	II	Not	0	<=3cm
83	85	192	192	2006	76	>=60	Female	White	Unmarried	Head	Head	I	I,II	65	T2	T3	N1	N0	M0	0	No/Unknown	No/Unknown	Performed	Resection	1 to 3	39	1	0	One primary only	Yes	1	1115457	7	0	II	Not	0	>3cm
121	123	258	258	2015	35	<60	Female	White	Unmarried	Head	Head	II	I,II	60	T2	T3	N1	N0	M0	0	No/Unknown	No/Unknown	Performed	Resection	4 and more	47	0	0	One primary only	Yes	1	1353677	7	0	II	Not	0	>3cm
763	767	1525	1525	2013	65	>=60	Male	White	Married	Tail	BodyTail	I	I,II	200	T3	T3	N0	N0	M0	0	No/Unknown	No/Unknown	Performed	Resection	4 and more	60	0	0	One primary only	Yes	1	30510570	8	0	II	Not	0	>3cm
651	655	1333	1333	2014	72	>=60	Female	White	Married	Head	Head	I	I,II	30	T2	T2	N0	N0	M0	0	No/Unknown	No/Unknown	Performed	Resection	4 and more	52	0	0	One primary only	Yes	1	24162229	8	0	II	Not	0	<=3cm
258	261	563	563	2012	52	<60	Male	White	Married	Other	Other	II	I,II	40	T1	T2	N0	N0	M0	0	No/Unknown	No/Unknown	Performed	Resection	4 and more	83	0	0	One primary only	Yes	1	17914650	7	0	II	Not	0	>3cm
670	674	1367	1367	2014	39	<60	Female	White	Married	Tail	BodyTail	I	I,II	6	T2	T1	N1	N0	M0	0	No/Unknown	No/Unknown	Performed	Resection	4 and more	49	0	0	One primary only	Yes	1	24248096	8	0	I	Not	0	<=3cm
778	782	1550	1550	2017	69	>=60	Female	White	Married	Tail	BodyTail	I	I,II	45	T1	T3	N0	N1	M0	0.4	No/Unknown	No/Unknown	Performed	Resection	4 and more	16	0	0	One primary only	Yes	1	30565148	8	6	III	Not	>0.16	>3cm
648	652	1326	1326	2014	64	>=60	Male	Black	Unmarried	Head	Head	I	I,II	24	T2	T2	N0	N0	M0	0	No/Unknown	No/Unknown	Performed	Resection	4 and more	55	0	0	One primary only	Yes	1	24147464	8	0	II	Not	0	<=3cm
757	761	1516	1516	2014	56	<60	Female	Black	Married	Head	Head	I	I,II	18	T1	T1	N1	N0	M0	0	No/Unknown	No/Unknown	Performed	Resection	4 and more	53	0	0	One primary only	Yes	1	30483348	8	0	I	Not	0	<=3cm
492	496	1017	1017	2018	64	>=60	Male	White	Married	Other	Other	I	I,II	14	T1	T1	N0	N0	M0	0	No/Unknown	No/Unknown	Performed	Resection	1 to 3	1	0	0	One primary only	Yes	1	6558036	8	0	I	Not	0	<=3cm
535	539	1091	1091	2017	65	>=60	Female	White	Married	Tail	BodyTail	I	I,II	14	T3	T1	N1	N0	M0	0	No/Unknown	No/Unknown	Performed	Resection	1 to 3	22	0	0	One primary only	Yes	1	11554660	8	0	I	Not	0	<=3cm
659	663	1349	1349	2015	59	<60	Female	White	Married	Tail	BodyTail	I	I,II	53	T3	T3	N0	N0	M0	0	No/Unknown	No/Unknown	Performed	Resection	4 and more	39	0	0	One primary only	Yes	1	24215111	8	0	II	Not	0	>3cm
502	506	1043	1043	2013	65	>=60	Male	White	Married	Tail	BodyTail	I	I,II	90	T2	T3	N0	N0	M0	0	No/Unknown	No/Unknown	Performed	Resection	4 and more	62	0	0	One primary only	Yes	1	11419230	8	0	II	Not	0	>3cm
101	103	227	227	2012	72	>=60	Female	White	Unmarried	Tail	BodyTail	I	I,II	70	T1	T3	N0	N0	M0	0	No/Unknown	No/Unknown	Performed	Resection	4 and more	62	0	0	One primary only	Yes	1	1263710	7	0	II	Not	0	>3cm
769	773	1537	1537	2016	32	<60	Female	Black	Unmarried	Head	Head	I	I,II	4	T1	T1	N0	N0	M0	0	No/Unknown	No/Unknown	Performed	Resection	4 and more	24	0	0	One primary only	Yes	1	30532111	8	0	I	Not	0	<=3cm
401	405	871	871	2017	68	>=60	Female	White	Married	Head	Head	I	I,II	26	T1	T2	N0	N0	M0	0	No/Unknown	No/Unknown	Performed	Resection	4 and more	5	0	0	One primary only	Yes	1	1468932	8	0	II	Not	0	<=3cm
138	140	303	303	2005	78	>=60	Male	White	Married	Tail	BodyTail	III	III,IV	90	T3	T3	N1	N1	M0	0.5	No/Unknown	No/Unknown	Performed	Resection	1 to 3	18	1	1	One primary only	Yes	1	6062283	7	2	III	Not	>0.16	>3cm
399	403	868	868	2017	58	<60	Female	White	Unmarried	Tail	BodyTail	I	I,II	15	T3	T1	N1	N0	M0	0	No/Unknown	No/Unknown	Performed	Resection	4 and more	17	0	0	One primary only	Yes	1	1466804	8	0	I	Not	0	<=3cm
353	357	770	770	2018	75	>=60	Female	Black	Married	Body	BodyTail	I	I,II	20	T1	T2	N0	N0	M0	0	No/Unknown	No/Unknown	Performed	Resection	4 and more	4	0	0	One primary only	Yes	1	30593217	7	0	II	Not	0	<=3cm
163	166	355	355	2012	70	>=60	Male	White	Married	Head	Head	III	III,IV	30	T1	T2	N0	N1	M0	0.195121951219512	No/Unknown	No/Unknown	Performed	Resection	4 and more	2	1	0	One primary only	Yes	1	6328391	7	8	III	Not	>0.16	<=3cm
161	164	352	352	2012	60	>=60	Male	White	Unmarried	Body	BodyTail	I	I,II	20	T2	T2	N0	N0	M0	0	No/Unknown	No/Unknown	Performed	Resection	1 to 3	77	0	0	One primary only	Yes	1	6317405	7	0	II	Not	0	<=3cm
765	769	1528	1528	2016	51	<60	Female	White	Married	Head	Head	I	I,II	28	T1	T2	N1	N1	M0	0.05	No/Unknown	No/Unknown	Performed	Resection	4 and more	33	0	0	One primary only	Yes	1	30522354	8	1	III	Not	<=0.16	<=3cm
592	596	1205	1205	2016	76	>=60	Male	White	Married	Head	Head	I	I,II	105	T3	T3	N0	N0	M0	0	No/Unknown	No/Unknown	Performed	Resection	4 and more	29	0	0	One primary only	Yes	1	18071457	8	0	II	Not	0	>3cm
384	388	848	848	2016	46	<60	Female	White	Married	Head	Head	I	I,II	36	T1	T2	N0	N0	M0	0	No/Unknown	No/Unknown	Performed	Resection	1 to 3	27	0	0	One primary only	Yes	1	1410312	8	0	II	Not	0	>3cm
602	606	1222	1222	2018	75	>=60	Male	White	Married	Tail	BodyTail	III	III,IV	12	T4	T4	N1	N0	M0	0	No/Unknown	No/Unknown	Performed	Resection	4 and more	3	0	0	One primary only	Yes	1	18117324	8	0	III	Not	0	<=3cm
738	742	1470	1470	2018	38	<60	Male	White	Married	Tail	BodyTail	I	I,II	24	T1	T2	N1	N0	M0	0	No/Unknown	No/Unknown	Performed	Resection	4 and more	6	0	0	One primary only	Yes	1	28553196	8	0	II	Not	0	<=3cm
475	479	994	994	2017	72	>=60	Male	White	Married	Tail	BodyTail	I	I,II	35	T1	T2	N0	N0	M0	0	No/Unknown	No/Unknown	Performed	Resection	4 and more	12	0	0	One primary only	Yes	1	6511359	8	0	II	Not	0	>3cm
631	635	1302	1302	2012	52	<60	Male	White	Married	Head	Head	I	I,II	17	T2	T1	N0	N1	M0	0.1	No/Unknown	No/Unknown	Performed	Resection	4 and more	74	0	0	One primary only	Yes	1	24081875	8	1	III	Not	<=0.16	<=3cm
752	756	1509	1509	2014	41	<60	Female	Black	Unmarried	Other	Other	I	I,II	20	T4	T4	N0	N0	M0	0	No/Unknown	No/Unknown	Performed	Resection	4 and more	54	0	0	One primary only	Yes	1	30464802	8	0	III	Not	0	<=3cm
770	774	1539	1539	2017	25	<60	Female	Black	Unmarried	Tail	BodyTail	I	I,II	15	T2	T1	N1	N0	M0	0	No/Unknown	No/Unknown	Performed	Resection	1 to 3	19	0	0	One primary only	Yes	1	30546075	8	0	I	Not	0	<=3cm
515	519	1064	1064	2015	78	>=60	Female	Black	Unmarried	Body	BodyTail	I	I,II	10	T1	T1	N0	N0	M0	0	No/Unknown	No/Unknown	Performed	Resection	4 and more	12	1	0	One primary only	Yes	1	11496027	8	0	I	Not	0	<=3cm
328	331	720	720	2009	34	<60	Female	Others	Married	Head	Head	I	I,II	19	T1	T1	N0	N1	M0	0.0625	No/Unknown	No/Unknown	Performed	Resection	4 and more	108	0	0	One primary only	Yes	1	30343696	7	1	III	Not	<=0.16	<=3cm
356	360	800	800	2013	55	<60	Male	White	Married	Tail	BodyTail	I	I,II	14	T3	T1	N1	N0	M0	0	No/Unknown	No/Unknown	Performed	Resection	4 and more	63	0	0	One primary only	Yes	1	1307107	8	0	I	Not	0	<=3cm
77	78	151	151	2016	70	>=60	Male	White	Married	Tail	BodyTail	III	III,IV	29	T3	T2	N1	N0	M0	0	No/Unknown	No/Unknown	Performed	Resection	4 and more	25	0	0	One primary only	Yes	1	24279677	5	0	II	Not	0	<=3cm
116	118	250	250	2014	43	<60	Male	White	Married	Tail	BodyTail	I	I,II	9	T3	T1	N1	N0	M0	0	No/Unknown	No/Unknown	Performed	Resection	4 and more	52	0	0	One primary only	Yes	1	1321986	7	0	I	Not	0	<=3cm
653	657	1336	1336	2014	67	>=60	Male	White	Married	Other	Other	I	I,II	30	T2	T2	N0	N0	M0	0	No/Unknown	No/Unknown	Performed	Resection	4 and more	50	0	0	One primary only	Yes	1	24169060	8	0	II	Not	0	<=3cm
443	447	951	951	2014	60	>=60	Male	White	Married	Head	Head	I	I,II	18	T2	T1	N0	N0	M0	0	No/Unknown	No/Unknown	Performed	Resection	4 and more	55	0	0	One primary only	Yes	1	6405257	8	0	I	Not	0	<=3cm
544	548	1107	1107	2018	54	<60	Female	White	Married	Head	Head	I	I,II	10	T3	T1	N1	N0	M0	0	No/Unknown	No/Unknown	Performed	Resection	4 and more	10	0	0	One primary only	Yes	1	11646701	8	0	I	Not	0	<=3cm
779	783	1551	1551	2017	57	<60	Female	Black	Unmarried	Head	Head	I	I,II	50	T2	T3	N0	N1	M0	0.230769230769231	No/Unknown	No/Unknown	Performed	Resection	4 and more	8	1	1	One primary only	Yes	1	30566078	8	3	III	Not	>0.16	>3cm
160	163	350	350	2012	57	<60	Male	White	Married	Tail	BodyTail	II	I,II	30	T2	T2	N0	N0	M0	0	No/Unknown	No/Unknown	Performed	Resection	1 to 3	73	0	0	One primary only	Yes	1	6314455	7	0	II	Not	0	<=3cm
786	790	1641	1641	2010	61	>=60	Female	White	Married	Head	Head	II	I,II	18	T1	T1	N0	N0	M0	0	No/Unknown	No/Unknown	Performed	Resection	4 and more	97	0	0	One primary only	Yes	1	17903912	11	0	I	Not	0	<=3cm
467	471	982	982	2017	60	>=60	Female	White	Married	Other	Other	I	I,II	34	T1	T2	N0	N0	M0	0	No/Unknown	No/Unknown	Performed	Resection	1 to 3	7	0	0	One primary only	Yes	1	6493053	8	0	II	Not	0	>3cm
165	168	359	359	2013	46	<60	Male	White	Married	Head	Head	I	I,II	13	T1	T1	N0	N0	M0	0	No/Unknown	No/Unknown	Performed	Resection	1 to 3	66	0	0	One primary only	Yes	1	6338364	7	0	I	Not	0	<=3cm
569	573	1153	1153	2018	37	<60	Female	Others	Unmarried	Tail	BodyTail	I	I,II	22	T1	T2	N0	N0	M0	0	No/Unknown	No/Unknown	Performed	Resection	4 and more	7	0	0	One primary only	Yes	1	16007152	8	0	II	Not	0	<=3cm
685	689	1390	1390	2017	70	>=60	Male	White	Married	Head	Head	I	I,II	29	T1	T2	N0	N0	M0	0	No/Unknown	No/Unknown	Performed	Resection	4 and more	18	0	0	One primary only	Yes	1	24300720	8	0	II	Not	0	<=3cm
126	128	266	266	2015	36	<60	Female	White	Married	Other	Other	I	I,II	100	T1	T3	N1	N0	M0	0	No/Unknown	No/Unknown	Performed	Resection	4 and more	38	0	0	One primary only	Yes	2	1391102	7	0	II	Not	0	>3cm
93	95	209	209	2010	66	>=60	Male	White	Married	Tail	BodyTail	I	I,II	50	T3	T3	N0	N0	M0	0	No/Unknown	No/Unknown	Performed	Resection	4 and more	96	0	0	One primary only	Yes	1	1195584	7	0	II	Not	0	>3cm
418	422	898	898	2018	48	<60	Female	Others	Married	Head	Head	II	I,II	160	T2	T3	N0	N0	M0	0	No/Unknown	No/Unknown	Performed	Resection	4 and more	7	0	0	One primary only	Yes	1	1527936	8	0	II	Not	0	>3cm
64	64	102	102	2018	78	>=60	Female	White	Married	Head	Head	II	I,II	2	T1	T1	N0	N0	M0	0	No/Unknown	No/Unknown	Performed	Resection	4 and more	3	0	0	One primary only	Yes	1	30593976	2	0	I	Not	0	<=3cm
532	536	1088	1088	2016	62	>=60	Female	White	Unmarried	Tail	BodyTail	I	I,II	13	T2	T1	N0	N1	M0	0.777777777777778	No/Unknown	No/Unknown	Performed	Resection	4 and more	25	0	0	One primary only	Yes	1	11541545	8	7	III	Not	>0.16	<=3cm
293	296	645	645	2011	47	<60	Female	Others	Unmarried	Tail	BodyTail	I	I,II	60	T1	T3	N0	N0	M0	0	No/Unknown	No/Unknown	Performed	Resection	4 and more	85	0	0	One primary only	Yes	1	24041399	7	0	II	Not	0	>3cm
677	681	1379	1379	2016	44	<60	Female	White	Married	Body	BodyTail	I	I,II	15	T1	T1	N0	N0	M0	0	No/Unknown	No/Unknown	Performed	Resection	4 and more	25	0	0	One primary only	Yes	1	24269467	8	0	I	Not	0	<=3cm
798	802	1672	1672	2015	46	<60	Female	White	Married	Head	Head	II	I,II	150	T2	T3	N0	N0	M0	0	No/Unknown	No/Unknown	Performed	Resection	4 and more	47	0	0	One primary only	Yes	1	28477631	11	0	II	Not	0	>3cm
572	576	1172	1172	2014	49	<60	Male	White	Married	Body	BodyTail	I	I,II	25	T1	T2	N0	N0	M0	0	No/Unknown	Yes	Performed	Resection	4 and more	56	0	0	One primary only	Yes	1	17963646	8	0	II	Not	0	<=3cm
246	249	539	539	2008	50	<60	Female	White	Married	Other	Other	II	I,II	74	T1	T3	N1	N1	M0	0.285714285714286	No/Unknown	No/Unknown	Performed	Resection	4 and more	126	0	0	One primary only	Yes	1	17803276	7	2	III	Not	>0.16	>3cm
375	379	834	834	2015	64	>=60	Male	White	Unmarried	Body	BodyTail	I	I,II	17	T1	T1	N0	N0	M0	0	No/Unknown	No/Unknown	Performed	Resection	4 and more	41	0	0	One primary only	Yes	1	1384325	8	0	I	Not	0	<=3cm
159	162	348	348	2012	64	>=60	Male	White	Married	Body	BodyTail	I	I,II	61	T3	T3	N0	N0	M0	0	No/Unknown	No/Unknown	Performed	Resection	4 and more	78	0	0	One primary only	Yes	1	6312008	7	0	II	Not	0	>3cm
108	110	238	238	2013	17	<60	Female	White	Unmarried	Head	Head	I	I,II	30	T2	T2	N0	N0	M0	0	No/Unknown	No/Unknown	Performed	Resection	4 and more	66	0	0	One primary only	Yes	1	1281901	7	0	II	Not	0	<=3cm
439	443	947	947	2014	42	<60	Male	Black	Married	Tail	BodyTail	I	I,II	20	T3	T2	N1	N1	M0	0.0833333333333333	No/Unknown	No/Unknown	Performed	Resection	4 and more	50	0	0	One primary only	Yes	1	6395472	8	1	III	Not	<=0.16	<=3cm
391	395	856	856	2016	64	>=60	Male	Others	Unmarried	Other	Other	I	I,II	65	T2	T3	N0	N1	M0	0.421052631578947	No/Unknown	No/Unknown	Performed	Resection	4 and more	29	0	0	One primary only	Yes	1	1427018	8	8	III	Not	>0.16	>3cm
82	84	189	189	2008	47	<60	Male	White	Married	Tail	BodyTail	I	I,II	30	T3	T2	N0	N0	M0	0	No/Unknown	Yes	Performed	Resection	4 and more	123	0	0	One primary only	Yes	1	1096638	7	0	II	Not	0	<=3cm
379	383	842	842	2016	71	>=60	Female	White	Married	Head	Head	I	I,II	20	T1	T2	N0	N1	M0	0.172413793103448	No/Unknown	No/Unknown	Performed	Resection	4 and more	33	0	0	One primary only	Yes	1	1399086	8	5	III	Not	>0.16	<=3cm
558	562	1135	1135	2016	67	>=60	Female	Others	Married	Other	Other	I	I,II	40	T2	T2	N0	N1	M0	0.238095238095238	No/Unknown	No/Unknown	Performed	Resection	4 and more	27	0	0	One primary only	Yes	1	15977843	8	5	III	Not	>0.16	>3cm
314	317	690	690	2012	37	<60	Female	White	Married	Head	Head	I	I,II	90	T2	T3	N0	N0	M0	0	No/Unknown	No/Unknown	Performed	Resection	4 and more	76	0	0	One primary only	Yes	1	28425526	7	0	II	Not	0	>3cm
787	791	1642	1642	2014	55	<60	Male	White	Married	Head	Head	II	I,II	20	T2	T2	N0	N0	M0	0	No/Unknown	No/Unknown	Performed	Resection	4 and more	49	0	0	One primary only	Yes	1	17989131	11	0	II	Not	0	<=3cm
801	805	1677	1677	2006	62	>=60	Female	White	Married	Other	Other	II	I,II	60	T2	T3	N0	N1	M0	0.857142857142857	No/Unknown	Yes	Performed	Resection	4 and more	77	1	1	One primary only	Yes	1	30249167	11	6	III	Not	>0.16	>3cm
783	787	1562	1562	2009	39	<60	Female	White	Unmarried	Other	Other	II	I,II	17	T3	T1	N1	N1	M0	0.2	No/Unknown	No/Unknown	Performed	Resection	4 and more	109	0	0	One primary only	Yes	2	28072328	9	5	III	Func	>0.16	<=3cm
362	366	811	811	2014	65	>=60	Female	White	Married	Tail	BodyTail	I	I,II	10	T1	T1	N0	N0	M0	0	No/Unknown	No/Unknown	Performed	Resection	1 to 3	48	0	0	One primary only	Yes	1	1331661	8	0	I	Not	0	<=3cm
721	725	1447	1447	2014	33	<60	Male	White	Married	Other	Other	I	I,II	75	T2	T3	N0	N0	M0	0	No/Unknown	No/Unknown	Performed	Resection	4 and more	59	0	0	One primary only	Yes	1	28479562	8	0	II	Not	0	>3cm
601	605	1221	1221	2018	57	<60	Male	White	Married	Body	BodyTail	II	I,II	50	T1	T3	N0	N0	M0	0	No/Unknown	No/Unknown	Performed	Resection	4 and more	10	0	0	One primary only	Yes	1	18107996	8	0	II	Not	0	>3cm
310	313	684	684	2011	58	<60	Male	White	Unmarried	Head	Head	I	I,II	50	T3	T3	N0	N0	M0	0	No/Unknown	No/Unknown	Performed	Resection	4 and more	78	1	1	One primary only	Yes	1	28404315	7	0	II	Not	0	>3cm
45	45	73	73	2014	56	<60	Male	White	Unmarried	Tail	BodyTail	II	I,II	73	T3	T3	N0	N1	M0	0.2	No/Unknown	No/Unknown	Performed	Resection	4 and more	54	0	0	One primary only	Yes	1	24154285	2	2	III	Not	>0.16	>3cm
390	394	855	855	2016	70	>=60	Female	White	Married	Tail	BodyTail	I	I,II	60	T1	T3	N0	N0	M0	0	No/Unknown	No/Unknown	Performed	Resection	1 to 3	27	0	0	One primary only	Yes	1	1425142	8	0	II	Not	0	>3cm
193	196	437	437	2012	69	>=60	Male	White	Married	Body	BodyTail	I	I,II	15	T1	T1	N0	N0	M0	0	No/Unknown	No/Unknown	Performed	Resection	1 to 3	76	0	0	One primary only	Yes	1	11395397	7	0	I	Not	0	<=3cm
444	448	952	952	2014	55	<60	Male	White	Married	Head	Head	I	I,II	45	T2	T3	N1	N1	M0	0.0588235294117647	No/Unknown	No/Unknown	Performed	Resection	4 and more	46	1	1	One primary only	Yes	1	6405901	8	1	III	Not	<=0.16	>3cm
34	34	55	55	2015	65	>=60	Female	Others	Married	Head	Head	II	I,II	18	T1	T1	N0	N1	M0	0.111111111111111	No/Unknown	No/Unknown	Performed	Resection	4 and more	44	0	0	One primary only	Yes	1	15957156	2	1	III	Not	<=0.16	<=3cm
78	79	153	153	2007	46	<60	Male	White	Unmarried	Head	Head	III	III,IV	53	T3	T3	N0	N1	M0	0.0952380952380952	Performed	Yes	Performed	Resection	4 and more	16	1	1	One primary only	Yes	1	28328698	5	2	III	Not	<=0.16	>3cm
344	347	753	753	2014	59	<60	Female	Black	Married	Body	BodyTail	I	I,II	25	T3	T2	N0	N0	M0	0	No/Unknown	No/Unknown	Performed	Resection	4 and more	48	0	0	One primary only	Yes	1	30502774	7	0	II	Not	0	<=3cm
702	706	1412	1412	2018	51	<60	Female	White	Married	Head	Head	I	I,II	13	T3	T1	N0	N1	M0	0.0666666666666667	No/Unknown	No/Unknown	Performed	Resection	4 and more	4	0	0	One primary only	Yes	1	24363115	8	1	III	Not	<=0.16	<=3cm
202	205	456	456	2013	58	<60	Female	White	Married	Head	Head	I	I,II	180	T2	T3	N1	N0	M0	0	No/Unknown	No/Unknown	Performed	Resection	4 and more	71	0	0	One primary only	Yes	1	11466539	7	0	II	Not	0	>3cm
6	6	12	12	2018	58	<60	Female	White	Unmarried	Tail	BodyTail	II	I,II	38	T3	T2	N0	N1	M0	1	No/Unknown	No/Unknown	Performed	Resection	4 and more	9	0	0	One primary only	Yes	1	1494998	2	8	III	Not	>0.16	>3cm
36	36	59	59	2016	60	>=60	Female	White	Unmarried	Head	Head	I	I,II	95	T2	T3	N0	N0	M0	0	No/Unknown	No/Unknown	Performed	Resection	4 and more	26	0	0	One primary only	Yes	2	18045290	2	0	II	Not	0	>3cm
792	796	1658	1658	2008	67	>=60	Male	White	Unmarried	Tail	BodyTail	I	I,II	30	T1	T2	N0	N0	M0	0	No/Unknown	No/Unknown	Performed	Resection	1 to 3	125	0	0	One primary only	Yes	1	23897803	11	0	II	Not	0	<=3cm
340	343	742	742	2012	62	>=60	Male	White	Unmarried	Head	Head	III	III,IV	21	T2	T2	N0	N1	M0	0.473684210526316	No/Unknown	Yes	Performed	Resection	4 and more	13	1	1	One primary only	Yes	1	30426835	7	9	III	Not	>0.16	<=3cm
555	559	1129	1129	2014	71	>=60	Female	Others	Married	Other	Other	I	I,II	42	T3	T3	N1	N1	M0	0.2	No/Unknown	No/Unknown	Performed	Resection	4 and more	50	0	0	One primary only	Yes	1	15963404	8	1	III	Not	>0.16	>3cm
373	377	830	830	2015	67	>=60	Male	White	Married	Tail	BodyTail	I	I,II	28	T1	T2	N0	N0	M0	0	No/Unknown	No/Unknown	Performed	Resection	4 and more	43	0	0	One primary only	Yes	1	1367908	8	0	II	Not	0	<=3cm
44	44	72	72	2012	64	>=60	Female	White	Married	Tail	BodyTail	II	I,II	32	T2	T2	N0	N0	M0	0	No/Unknown	No/Unknown	Performed	Resection	1 to 3	83	0	0	One primary only	Yes	1	24143120	2	0	II	Not	0	>3cm
267	270	579	579	2013	68	>=60	Female	White	Unmarried	Head	Head	II	I,II	21	T1	T2	N0	N1	M0	0.75	No/Unknown	No/Unknown	Performed	Resection	4 and more	62	0	0	One primary only	Yes	1	17959758	7	6	III	Not	>0.16	<=3cm
505	509	1046	1046	2014	45	<60	Female	Black	Married	Body	BodyTail	I	I,II	10	T1	T1	N0	N0	M0	0	No/Unknown	No/Unknown	Performed	Resection	1 to 3	53	0	0	One primary only	Yes	1	11452787	8	0	I	Not	0	<=3cm
704	708	1415	1415	2018	45	<60	Female	White	Married	Head	Head	I	I,II	23	T1	T2	N0	N0	M0	0	No/Unknown	No/Unknown	Performed	Resection	4 and more	3	0	0	One primary only	Yes	1	24367378	8	0	II	Not	0	<=3cm
302	305	673	673	2008	68	>=60	Female	White	Married	Other	Other	I	I,II	35	T3	T2	N0	N1	M0	0.0689655172413793	No/Unknown	No/Unknown	Performed	Resection	4 and more	126	0	0	One primary only	Yes	1	28348967	7	2	III	Not	<=0.16	>3cm
680	684	1384	1384	2017	75	>=60	Female	White	Married	Tail	BodyTail	II	I,II	46	T3	T3	N1	N0	M0	0	No/Unknown	No/Unknown	Performed	Resection	1 to 3	21	0	0	One primary only	Yes	1	24288227	8	0	II	Not	0	>3cm
56	56	92	92	2016	42	<60	Female	White	Married	Head	Head	II	I,II	35	T3	T2	N1	N0	M0	0	No/Unknown	No/Unknown	Performed	Resection	4 and more	28	0	0	One primary only	Yes	1	30535922	2	0	II	Not	0	>3cm
784	788	1567	1567	2010	44	<60	Male	White	Married	Body	BodyTail	I	I,II	20	T1	T2	N0	N0	M0	0	No/Unknown	No/Unknown	Performed	Resection	1 to 3	102	0	0	One primary only	Yes	1	6236135	10	0	II	Func	0	<=3cm
382	386	845	845	2016	62	>=60	Female	White	Married	Tail	BodyTail	I	I,II	12	T3	T1	N1	N0	M0	0	No/Unknown	No/Unknown	Performed	Resection	1 to 3	34	0	0	One primary only	Yes	1	1403707	8	0	I	Not	0	<=3cm
605	609	1225	1225	2017	60	>=60	Male	White	Unmarried	Tail	BodyTail	I	I,II	44	T1	T3	N1	N0	M0	0	No/Unknown	No/Unknown	Performed	Resection	4 and more	14	0	0	One primary only	Yes	1	18123371	8	0	II	Not	0	>3cm
398	402	867	867	2017	65	>=60	Female	White	Unmarried	Tail	BodyTail	II	I,II	70	T2	T3	N0	N0	M0	0	No/Unknown	No/Unknown	Performed	Resection	4 and more	14	0	0	One primary only	Yes	1	1466532	8	0	II	Not	0	>3cm
480	484	1002	1002	2018	75	>=60	Female	White	Unmarried	Head	Head	I	I,II	50	T3	T3	N0	N1	M0	1	No/Unknown	No/Unknown	Performed	Resection	1 to 3	5	0	0	One primary only	Yes	1	6528958	8	1	III	Not	>0.16	>3cm
104	106	231	231	2012	47	<60	Male	Others	Married	Tail	BodyTail	I	I,II	20	T2	T2	N0	N1	M0	0.230769230769231	No/Unknown	Yes	Performed	Resection	4 and more	74	0	0	One primary only	Yes	1	1270022	7	3	III	Not	>0.16	<=3cm
393	397	858	858	2017	72	>=60	Female	White	Married	Tail	BodyTail	I	I,II	10	T3	T1	N1	N0	M0	0	No/Unknown	No/Unknown	Performed	Resection	4 and more	22	0	0	One primary only	Yes	1	1436881	8	0	I	Not	0	<=3cm
613	617	1236	1236	2017	60	>=60	Female	Black	Unmarried	Head	Head	I	I,II	20	T1	T2	N0	N1	M0	0.217391304347826	No/Unknown	No/Unknown	Performed	Resection	4 and more	16	0	0	One primary only	Yes	2	21560576	8	5	III	Not	>0.16	<=3cm
701	705	1411	1411	2018	71	>=60	Male	White	Married	Tail	BodyTail	I	I,II	29	T1	T2	N0	N0	M0	0	No/Unknown	No/Unknown	Performed	Resection	4 and more	6	0	0	One primary only	Yes	1	24358925	8	0	II	Not	0	<=3cm
388	392	853	853	2016	48	<60	Female	Others	Married	Other	Other	I	I,II	2	T3	T1	N1	N0	M0	0	No/Unknown	No/Unknown	Performed	Resection	4 and more	15	0	0	One primary only	Yes	1	1421815	8	0	I	Not	0	<=3cm
610	614	1231	1231	2018	68	>=60	Male	White	Married	Tail	BodyTail	I	I,II	15	T1	T1	N0	N0	M0	0	No/Unknown	No/Unknown	Performed	Resection	4 and more	2	0	0	One primary only	Yes	1	18152915	8	0	I	Not	0	<=3cm
588	592	1196	1196	2016	82	>=60	Male	White	Married	Tail	BodyTail	I	I,II	18	T1	T1	N1	N1	M0	0.166666666666667	No/Unknown	No/Unknown	Performed	Resection	4 and more	33	0	0	One primary only	Yes	1	18051648	8	1	III	Not	>0.16	<=3cm
32	32	51	51	2018	65	>=60	Male	White	Married	Body	BodyTail	II	I,II	43	T3	T3	N0	N0	M0	0	No/Unknown	No/Unknown	Performed	Resection	4 and more	7	0	0	One primary only	Yes	1	11647531	2	0	II	Not	0	>3cm
676	680	1376	1376	2016	41	<60	Female	Others	Married	Tail	BodyTail	II	I,II	22	T2	T2	N0	N0	M0	0	No/Unknown	No/Unknown	Performed	Resection	4 and more	33	0	0	One primary only	Yes	1	24260610	8	0	II	Not	0	<=3cm
473	477	989	989	2017	73	>=60	Male	White	Married	Tail	BodyTail	III	III,IV	55	T2	T3	N0	N0	M0	0	No/Unknown	No/Unknown	Performed	Resection	4 and more	3	0	0	One primary only	Yes	1	6505342	8	0	II	Not	0	>3cm
776	780	1548	1548	2012	39	<60	Male	Others	Married	Other	Other	I	I,II	30	T3	T2	N0	N0	M0	0	No/Unknown	No/Unknown	Performed	Resection	1 to 3	80	0	0	One primary only	Yes	1	30562334	8	0	II	Not	0	<=3cm
117	119	251	251	2014	72	>=60	Female	Others	Married	Tail	BodyTail	II	I,II	20	T3	T2	N0	N0	M0	0	No/Unknown	No/Unknown	Performed	Resection	4 and more	54	0	0	One primary only	Yes	1	1327907	7	0	II	Not	0	<=3cm
587	591	1195	1195	2016	73	>=60	Female	White	Unmarried	Head	Head	I	I,II	2	T3	T1	N1	N0	M0	0	No/Unknown	No/Unknown	Performed	Resection	1 to 3	35	0	0	One primary only	Yes	1	18051416	8	0	I	Not	0	<=3cm
364	368	815	815	2014	54	<60	Female	White	Married	Tail	BodyTail	I	I,II	35	T1	T2	N1	N0	M0	0	No/Unknown	No/Unknown	Performed	Resection	4 and more	55	0	0	One primary only	Yes	1	1341302	8	0	II	Not	0	>3cm
98	100	222	222	2012	69	>=60	Female	White	Unmarried	Head	Head	I	I,II	35	T1	T2	N0	N0	M0	0	No/Unknown	No/Unknown	Performed	Resection	4 and more	80	0	0	One primary only	Yes	1	1251836	7	0	II	Not	0	>3cm
451	455	961	961	2015	50	<60	Male	Black	Married	Tail	BodyTail	I	I,II	10	T2	T1	N1	N0	M0	0	No/Unknown	No/Unknown	Performed	Resection	4 and more	43	0	0	One primary only	Yes	1	6432762	8	0	I	Not	0	<=3cm
425	429	928	928	2012	60	>=60	Male	White	Married	Head	Head	I	I,II	11	T1	T1	N0	N1	M0	0.214285714285714	No/Unknown	No/Unknown	Performed	Resection	4 and more	80	0	0	One primary only	Yes	1	6329034	8	9	III	Not	>0.16	<=3cm
180	183	406	406	2008	60	>=60	Male	White	Married	Head	Head	I	I,II	8	T1	T1	N0	N1	M0	0.421052631578947	No/Unknown	No/Unknown	Performed	Resection	4 and more	123	0	0	One primary only	Yes	1	11218149	7	8	III	Not	>0.16	<=3cm
338	341	737	737	2012	46	<60	Female	Black	Unmarried	Head	Head	I	I,II	30	TX	T2	N1	N0	M0	0	No/Unknown	No/Unknown	Performed	Resection	4 and more	75	0	0	One primary only	Yes	1	30422797	7	0	II	Not	0	<=3cm
450	454	960	960	2015	78	>=60	Male	White	Married	Tail	BodyTail	I	I,II	37	T3	T2	N0	N0	M0	0	No/Unknown	No/Unknown	Performed	Resection	4 and more	38	0	0	One primary only	Yes	1	6432530	8	0	II	Not	0	>3cm
486	490	1010	1010	2018	43	<60	Female	White	Married	Head	Head	I	I,II	19	T1	T1	N0	N1	M0	0.03125	No/Unknown	No/Unknown	Performed	Resection	4 and more	11	0	0	One primary only	Yes	1	6538612	8	1	III	Not	<=0.16	<=3cm
560	564	1137	1137	2011	29	<60	Male	White	Unmarried	Tail	BodyTail	I	I,II	5	T1	T1	N0	N0	M0	0	No/Unknown	No/Unknown	Performed	Resection	4 and more	87	0	0	One primary only	Yes	1	15981057	8	0	I	Not	0	<=3cm
196	199	445	445	2013	49	<60	Female	White	Unmarried	Other	Other	I	I,II	40	T3	T2	N1	N1	M0	0.1	No/Unknown	No/Unknown	Performed	Resection	4 and more	61	0	0	One primary only	Yes	1	11417238	7	1	III	Not	<=0.16	>3cm
30	30	49	49	2018	58	<60	Male	Black	Unmarried	Head	Head	II	I,II	40	T1	T2	N0	N0	M0	0	No/Unknown	No/Unknown	Performed	Resection	4 and more	3	0	0	One primary only	Yes	1	11620780	2	0	II	Not	0	>3cm
31	31	50	50	2018	67	>=60	Male	White	Married	Body	BodyTail	II	I,II	22	T1	T2	N0	N1	M0	0.206896551724138	No/Unknown	No/Unknown	Performed	Resection	4 and more	3	0	0	One primary only	Yes	1	11632775	2	6	III	Not	>0.16	<=3cm
691	695	1397	1397	2017	51	<60	Male	White	Married	Head	Head	I	I,II	39	T1	T2	N0	N0	M0	0	No/Unknown	No/Unknown	Performed	Resection	4 and more	16	0	0	One primary only	Yes	1	24312270	8	0	II	Not	0	>3cm
95	97	213	213	2011	50	<60	Male	White	Unmarried	Head	Head	II	I,II	73	T2	T3	N1	N1	M0	0.454545454545455	Performed	No/Unknown	Performed	Resection	4 and more	69	1	1	One primary only	Yes	1	1227462	7	5	III	Not	>0.16	>3cm
49	49	78	78	2018	72	>=60	Female	White	Married	Body	BodyTail	II	I,II	9	T2	T1	N0	N1	M0	0.533333333333333	No/Unknown	No/Unknown	Performed	Resection	4 and more	7	0	0	One primary only	Yes	1	24350551	2	8	III	Not	>0.16	<=3cm
465	469	980	980	2012	63	>=60	Male	White	Married	Tail	BodyTail	I	I,II	37	T1	T2	N0	N0	M0	0	No/Unknown	No/Unknown	Performed	Resection	4 and more	82	0	0	One primary only	Yes	1	6479953	8	0	II	Not	0	>3cm
615	619	1241	1241	2016	60	>=60	Female	White	Married	Head	Head	I	I,II	62	T2	T3	N1	N0	M0	0	No/Unknown	Yes	Performed	Resection	4 and more	29	0	0	One primary only	Yes	1	21612132	8	0	II	Not	0	>3cm
435	439	942	942	2014	40	<60	Male	White	Married	Tail	BodyTail	II	I,II	85	T3	T3	N1	N0	M0	0	No/Unknown	No/Unknown	Performed	Resection	4 and more	55	0	0	One primary only	Yes	1	6384607	8	0	II	Not	0	>3cm
650	654	1332	1332	2014	58	<60	Female	White	Married	Body	BodyTail	I	I,II	32	T1	T2	N0	N0	M0	0	No/Unknown	No/Unknown	Performed	Resection	4 and more	54	0	0	One primary only	Yes	1	24158383	8	0	II	Not	0	>3cm
744	748	1496	1496	2012	65	>=60	Male	White	Married	Tail	BodyTail	I	I,II	18	T2	T1	N0	N0	M0	0	No/Unknown	No/Unknown	Performed	Resection	4 and more	78	0	0	One primary only	Yes	1	30423326	8	0	I	Not	0	<=3cm
694	698	1400	1400	2017	34	<60	Female	White	Unmarried	Head	Head	I	I,II	30	T1	T2	N0	N0	M0	0	No/Unknown	No/Unknown	Performed	Resection	4 and more	12	0	0	One primary only	Yes	1	24325792	8	0	II	Not	0	<=3cm
291	294	641	641	2011	59	<60	Female	White	Unmarried	Head	Head	III	III,IV	55	T3	T3	N0	N1	M0	0.285714285714286	No/Unknown	No/Unknown	Performed	Resection	4 and more	10	1	1	One primary only	Yes	1	24021802	7	4	III	Not	>0.16	>3cm
211	214	474	474	2007	55	<60	Female	Others	Married	Head	Head	I	I,II	38	T1	T2	N1	N1	M0	1	No/Unknown	No/Unknown	Performed	Resection	1 to 3	137	0	0	One primary only	Yes	1	15874304	7	1	III	Not	>0.16	>3cm
684	688	1388	1388	2017	71	>=60	Female	Black	Unmarried	Body	BodyTail	I	I,II	36	T2	T2	N0	N1	M0	0.333333333333333	No/Unknown	No/Unknown	Performed	Resection	1 to 3	21	0	0	One primary only	Yes	1	24291234	8	1	III	Not	>0.16	>3cm
611	615	1232	1232	2017	57	<60	Male	White	Married	Tail	BodyTail	I	I,II	32	TX	T2	N1	N0	M0	0	No/Unknown	No/Unknown	Performed	Resection	4 and more	13	0	0	One primary only	Yes	1	18154949	8	0	II	Not	0	>3cm
723	727	1450	1450	2015	54	<60	Female	White	Unmarried	Tail	BodyTail	I	I,II	60	T3	T3	N1	N0	M0	0	No/Unknown	No/Unknown	Performed	Resection	4 and more	37	0	0	One primary only	Yes	1	28487301	8	0	II	Not	0	>3cm
523	527	1078	1078	2016	60	>=60	Male	White	Married	Tail	BodyTail	I	I,II	49	T3	T3	N1	N0	M0	0	No/Unknown	No/Unknown	Performed	Resection	4 and more	5	0	0	One primary only	Yes	1	11518697	8	0	II	Not	0	>3cm
686	690	1391	1391	2017	40	<60	Female	White	Unmarried	Tail	BodyTail	I	I,II	50	T1	T3	N0	N0	M0	0	No/Unknown	No/Unknown	Performed	Resection	4 and more	18	0	0	One primary only	Yes	1	24303006	8	0	II	Not	0	>3cm
178	181	396	396	2007	78	>=60	Female	White	Married	Tail	BodyTail	I	I,II	35	T3	T2	N1	N0	M0	0	No/Unknown	No/Unknown	Performed	Resection	4 and more	138	0	0	One primary only	Yes	1	11169516	7	0	II	Not	0	>3cm
110	112	240	240	2013	45	<60	Male	White	Married	Tail	BodyTail	II	I,II	27	T3	T2	N1	N0	M0	0	No/Unknown	No/Unknown	Performed	Resection	4 and more	66	0	0	One primary only	Yes	1	1289553	7	0	II	Not	0	<=3cm
806	810	1684	1684	2014	64	>=60	Male	White	Married	Tail	BodyTail	II	I,II	11	T1	T1	N0	N0	M0	0	No/Unknown	No/Unknown	Performed	Resection	4 and more	48	0	0	One primary only	Yes	1	30475331	11	0	I	Not	0	<=3cm
337	340	736	736	2012	81	>=60	Female	White	Unmarried	Other	Other	I	I,II	27	T3	T2	N1	N0	M0	0	No/Unknown	No/Unknown	Performed	Resection	1 to 3	74	0	0	One primary only	Yes	1	30422540	7	0	II	Not	0	<=3cm
115	117	249	249	2013	62	>=60	Female	Others	Married	Head	Head	I	I,II	14	T3	T1	N0	N1	M0	0.0384615384615385	No/Unknown	No/Unknown	Performed	Resection	4 and more	23	0	0	One primary only	Yes	1	1319830	7	1	III	Not	<=0.16	<=3cm
396	400	861	861	2017	50	<60	Male	White	Unmarried	Tail	BodyTail	I	I,II	38	T1	T2	N0	N0	M0	0	No/Unknown	No/Unknown	Performed	Resection	4 and more	18	0	0	One primary only	Yes	1	1456360	8	0	II	Not	0	>3cm
454	458	968	968	2015	61	>=60	Male	Black	Married	Head	Head	I	I,II	13	T1	T1	N0	N0	M0	0	No/Unknown	No/Unknown	Performed	Resection	4 and more	47	0	0	One primary only	Yes	1	6441708	8	0	I	Not	0	<=3cm
540	544	1098	1098	2017	75	>=60	Male	White	Married	Head	Head	I	I,II	102	T2	T3	N0	N0	M0	0	No/Unknown	No/Unknown	Performed	Resection	4 and more	16	0	0	One primary only	Yes	1	11581988	8	0	II	Not	0	>3cm
655	659	1341	1341	2015	49	<60	Male	Black	Unmarried	Body	BodyTail	I	I,II	16	T1	T1	N0	N0	M0	0	No/Unknown	No/Unknown	Performed	Resection	4 and more	44	0	0	One primary only	Yes	1	24192415	8	0	I	Not	0	<=3cm
788	792	1645	1645	2006	59	<60	Female	White	Unmarried	Head	Head	I	I,II	17	T1	T1	N0	N1	M0	0.8	No/Unknown	No/Unknown	Performed	Resection	4 and more	150	0	0	One primary only	Yes	1	21431498	11	12	III	Not	>0.16	<=3cm
233	236	520	520	2005	32	<60	Male	White	Married	Tail	BodyTail	II	I,II	25	T2	T2	N1	N0	M0	0	No/Unknown	No/Unknown	Performed	Resection	1 to 3	164	0	0	One primary only	Yes	1	17703798	7	0	II	Not	0	<=3cm
728	732	1457	1457	2017	58	<60	Female	Others	Married	Tail	BodyTail	I	I,II	100	T3	T3	N0	N0	M0	0	No/Unknown	No/Unknown	Performed	Resection	1 to 3	23	0	0	One primary only	Yes	1	28510718	8	0	II	Not	0	>3cm
129	131	270	270	2016	33	<60	Female	Others	Married	Head	Head	II	I,II	29	T3	T2	N0	N1	M0	0.1	No/Unknown	No/Unknown	Performed	Resection	4 and more	30	0	0	One primary only	Yes	1	1418824	7	2	III	Not	<=0.16	<=3cm
781	785	1553	1553	2017	66	>=60	Female	Black	Married	Tail	BodyTail	I	I,II	20	T1	T2	N0	N0	M0	0	No/Unknown	No/Unknown	Performed	Resection	1 to 3	21	0	0	One primary only	Yes	1	30588162	8	0	II	Not	0	<=3cm
804	808	1682	1682	2009	42	<60	Male	White	Married	Head	Head	II	I,II	15	T3	T1	N1	N0	M0	0	No/Unknown	No/Unknown	Performed	Resection	4 and more	119	0	0	One primary only	Yes	1	30322687	11	0	I	Not	0	<=3cm
669	673	1366	1366	2016	54	<60	Male	Black	Unmarried	Tail	BodyTail	I	I,II	40	T1	T2	N0	N0	M0	0	No/Unknown	No/Unknown	Performed	Resection	4 and more	31	0	0	One primary only	Yes	1	24245770	8	0	II	Not	0	>3cm
321	324	704	704	2005	71	>=60	Female	Black	Married	Body	BodyTail	II	I,II	17	T1	T1	N0	N0	M0	0	No/Unknown	No/Unknown	Not performed	None	1 to 3	21	1	1	One primary only	Yes	1	30232364	7	0	I	Not	0	<=3cm
308	311	682	682	2011	54	<60	Male	White	Married	Head	Head	I	I,II	12	T1	T1	N0	N1	M0	0.1	No/Unknown	No/Unknown	Performed	Resection	4 and more	91	0	0	One primary only	Yes	1	28403882	7	2	III	Not	<=0.16	<=3cm
774	778	1544	1544	2017	74	>=60	Female	Others	Unmarried	Tail	BodyTail	I	I,II	85	T2	T3	N0	N0	M0	0	No/Unknown	No/Unknown	Performed	Resection	4 and more	18	0	0	One primary only	Yes	1	30555270	8	0	II	Not	0	>3cm
94	96	212	212	2011	34	<60	Female	Others	Married	Head	Head	I	I,II	42	T2	T3	N0	N1	M0	0.5	No/Unknown	No/Unknown	Performed	Resection	4 and more	84	0	0	One primary only	Yes	1	1218974	7	6	III	Not	>0.16	>3cm
289	292	632	632	2007	71	>=60	Male	White	Married	Tail	BodyTail	II	I,II	63	T2	T3	N0	N0	M0	0	No/Unknown	No/Unknown	Performed	Resection	4 and more	25	1	1	One primary only	Yes	1	23849424	7	0	II	Not	0	>3cm
368	372	821	821	2015	65	>=60	Male	Black	Unmarried	Body	BodyTail	I	I,II	30	T2	T2	N0	N0	M0	0	No/Unknown	No/Unknown	Performed	Resection	4 and more	47	0	0	One primary only	Yes	1	1354794	8	0	II	Not	0	<=3cm
331	334	725	725	2011	58	<60	Female	Others	Married	Tail	BodyTail	I	I,II	85	T2	T3	N0	N0	M0	0	No/Unknown	No/Unknown	Performed	Resection	4 and more	94	0	0	One primary only	Yes	1	30369889	7	0	II	Not	0	>3cm
164	167	358	358	2013	69	>=60	Male	White	Married	Tail	BodyTail	I	I,II	45	T2	T3	N1	N0	M0	0	No/Unknown	No/Unknown	Performed	Resection	4 and more	67	0	0	One primary only	Yes	1	6335570	7	0	II	Not	0	>3cm
327	330	717	717	2009	42	<60	Male	White	Unmarried	Tail	BodyTail	I	I,II	35	T3	T2	N1	N1	M0	0.2	No/Unknown	No/Unknown	Performed	Resection	4 and more	110	0	0	One primary only	Yes	1	30336227	7	2	III	Not	>0.16	>3cm
437	441	945	945	2013	47	<60	Male	White	Married	Other	Other	I	I,II	14	T2	T1	N0	N0	M0	0	No/Unknown	Yes	Performed	Resection	4 and more	59	0	0	One primary only	Yes	1	6392506	8	0	I	Not	0	<=3cm
716	720	1441	1441	2013	66	>=60	Female	White	Unmarried	Tail	BodyTail	I	I,II	40	T1	T2	N0	N0	M0	0	No/Unknown	No/Unknown	Performed	Resection	4 and more	60	0	0	One primary only	Yes	1	28450560	8	0	II	Not	0	>3cm
682	686	1386	1386	2017	84	>=60	Male	White	Married	Other	Other	I	I,II	25	T1	T2	N0	N1	M0	0.428571428571429	No/Unknown	No/Unknown	Performed	Resection	4 and more	21	0	0	One primary only	Yes	1	24290143	8	6	III	Not	>0.16	<=3cm
458	462	972	972	2016	44	<60	Female	Black	Married	Body	BodyTail	I	I,II	26	T2	T2	N0	N1	M0	0.0303030303030303	No/Unknown	No/Unknown	Performed	Resection	4 and more	30	0	0	One primary only	Yes	1	6458749	8	1	III	Not	<=0.16	<=3cm
529	533	1085	1085	2016	78	>=60	Male	White	Married	Tail	BodyTail	I	I,II	47	T2	T3	N0	N0	M0	0	No/Unknown	No/Unknown	Performed	Resection	4 and more	28	0	0	One primary only	Yes	1	11532104	8	0	II	Not	0	>3cm
411	415	886	886	2018	62	>=60	Female	White	Unmarried	Other	Other	II	I,II	12	T3	T1	N1	N0	M0	0	No/Unknown	No/Unknown	Performed	Resection	4 and more	0	0	0	One primary only	Yes	1	1499053	8	0	I	Not	0	<=3cm
567	571	1150	1150	2017	66	>=60	Female	White	Unmarried	Other	Other	I	I,II	15	T1	T1	N0	N0	M0	0	No/Unknown	No/Unknown	Performed	Resection	4 and more	12	0	0	One primary only	Yes	1	16000311	8	0	I	Not	0	<=3cm
53	53	83	83	2015	38	<60	Male	White	Unmarried	Head	Head	II	I,II	8	T2	T1	N0	N0	M0	0	No/Unknown	No/Unknown	Performed	Resection	4 and more	41	0	0	One primary only	Yes	1	28483125	2	0	I	Not	0	<=3cm
654	658	1339	1339	2014	66	>=60	Female	White	Married	Tail	BodyTail	II	I,II	8	T3	T1	N1	N0	M0	0	No/Unknown	No/Unknown	Performed	Resection	1 to 3	50	0	0	One primary only	Yes	1	24172594	8	0	I	Not	0	<=3cm
280	283	607	607	2010	74	>=60	Male	White	Married	Other	Other	I	I,II	32	T2	T2	N0	N1	M0	0.25	No/Unknown	No/Unknown	Performed	Resection	4 and more	13	0	0	One primary only	Yes	1	21507387	7	1	III	Not	>0.16	>3cm
552	556	1126	1126	2015	54	<60	Male	Others	Unmarried	Head	Head	I	I,II	8	T1	T1	N0	N0	M0	0	No/Unknown	No/Unknown	Performed	Resection	4 and more	43	0	0	One primary only	Yes	1	15959191	8	0	I	Not	0	<=3cm
482	486	1006	1006	2018	66	>=60	Male	White	Unmarried	Head	Head	I	I,II	55	T3	T3	N0	N0	M0	0	No/Unknown	No/Unknown	Performed	Resection	4 and more	4	0	0	One primary only	Yes	1	6533139	8	0	II	Not	0	>3cm
800	804	1675	1675	2006	33	<60	Male	White	Unmarried	Other	Other	II	I,II	60	T2	T3	N0	N0	M0	0	No/Unknown	No/Unknown	Performed	Unknown	1 to 3	154	0	0	One primary only	Yes	1	30244307	11	0	II	Not	0	>3cm
133	135	282	282	2013	36	<60	Female	Black	Unmarried	Tail	BodyTail	I	I,II	35	T2	T2	N0	N0	M0	0	No/Unknown	No/Unknown	Performed	Resection	4 and more	71	0	0	One primary only	Yes	1	1532418	7	0	II	Not	0	>3cm
275	278	596	596	2018	46	<60	Male	White	Married	Other	Other	II	I,II	26	T3	T2	N1	N0	M0	0	No/Unknown	No/Unknown	Performed	Resection	4 and more	7	0	0	One primary only	Yes	1	18117859	7	0	II	Not	0	<=3cm
409	413	884	884	2018	67	>=60	Male	Others	Married	Tail	BodyTail	I	I,II	5	T4	T4	N0	N0	M0	0	No/Unknown	No/Unknown	Performed	Resection	4 and more	10	0	0	One primary only	Yes	1	1494452	8	0	III	Not	0	<=3cm
726	730	1455	1455	2017	36	<60	Female	White	Unmarried	Head	Head	I	I,II	17	T1	T1	N0	N0	M0	0	No/Unknown	No/Unknown	Performed	Resection	4 and more	21	0	0	One primary only	Yes	1	28504233	8	0	I	Not	0	<=3cm
238	241	529	529	2007	70	>=60	Female	White	Unmarried	Tail	BodyTail	IV	III,IV	25	T1	T2	N0	N0	M0	0	No/Unknown	No/Unknown	Performed	Resection	4 and more	121	1	1	One primary only	Yes	1	17749284	7	0	II	Not	0	<=3cm
456	460	970	970	2016	57	<60	Female	Black	Married	Tail	BodyTail	I	I,II	6	T1	T1	N0	N0	M0	0	No/Unknown	No/Unknown	Performed	Resection	4 and more	27	0	0	One primary only	Yes	1	6455573	8	0	I	Not	0	<=3cm
637	641	1311	1311	2012	26	<60	Male	White	Unmarried	Head	Head	I	I,II	35	T1	T2	N0	N1	M0	0.0909090909090909	No/Unknown	No/Unknown	Performed	Resection	4 and more	81	0	0	One primary only	Yes	1	24095431	8	1	III	Not	<=0.16	>3cm
627	631	1294	1294	2012	60	>=60	Female	White	Married	Body	BodyTail	I	I,II	23	T3	T2	N1	N1	M0	0.333333333333333	No/Unknown	No/Unknown	Performed	Resection	4 and more	82	0	0	One primary only	Yes	1	24053914	8	5	III	Not	>0.16	<=3cm
410	414	885	885	2018	55	<60	Female	Others	Married	Head	Head	I	I,II	13	T1	T1	N0	N0	M0	0	No/Unknown	No/Unknown	Performed	Resection	4 and more	10	0	0	One primary only	Yes	1	1496997	8	0	I	Not	0	<=3cm
445	449	954	954	2015	72	>=60	Male	Others	Unmarried	Head	Head	I	I,II	3	T4	T4	N0	N1	M0	0.0769230769230769	No/Unknown	No/Unknown	Performed	Resection	4 and more	42	0	0	One primary only	Yes	1	6416273	8	1	III	Not	<=0.16	<=3cm
674	678	1373	1373	2016	17	<60	Female	Others	Unmarried	Head	Head	I	I,II	22	T2	T2	N1	N1	M0	0.0714285714285714	No/Unknown	No/Unknown	Performed	Resection	4 and more	30	0	0	One primary only	Yes	1	24252352	8	1	III	Not	<=0.16	<=3cm
47	47	76	76	2016	51	<60	Male	White	Married	Body	BodyTail	II	I,II	20	T2	T2	N0	N1	M0	0.04	No/Unknown	No/Unknown	Performed	Resection	4 and more	25	0	0	One primary only	Yes	1	24275087	2	1	III	Not	<=0.16	<=3cm
147	149	328	328	2010	80	>=60	Female	White	Unmarried	Head	Head	I	I,II	85	T3	T3	N1	N0	M0	0	No/Unknown	No/Unknown	Performed	Resection	4 and more	81	1	0	One primary only	Yes	1	6225284	7	0	II	Not	0	>3cm
298	301	662	662	2004	41	<60	Female	Others	Married	Head	Head	I	I,II	14	T1	T1	N0	N0	M0	0	No/Unknown	No/Unknown	Performed	Resection	4 and more	177	0	0	One primary only	Yes	1	28222928	7	0	I	Not	0	<=3cm
218	221	485	485	2011	61	>=60	Male	Others	Married	Head	Head	III	III,IV	47	T2	T3	N0	N1	M0	0.5	No/Unknown	Yes	Performed	Resection	4 and more	12	1	1	One primary only	Yes	1	15917774	7	4	III	Not	>0.16	>3cm
201	204	455	455	2013	70	>=60	Male	White	Married	Body	BodyTail	I	I,II	55	T1	T3	N0	N0	M0	0	No/Unknown	No/Unknown	Performed	Resection	4 and more	13	1	0	One primary only	Yes	1	11453750	7	0	II	Not	0	>3cm
551	555	1125	1125	2014	54	<60	Male	Others	Unmarried	Other	Other	II	I,II	25	T2	T2	N0	N1	M0	0.4	No/Unknown	No/Unknown	Performed	Resection	4 and more	52	0	0	One primary only	Yes	1	15957773	8	4	III	Not	>0.16	<=3cm
420	424	904	904	2018	34	<60	Male	White	Married	Head	Head	I	I,II	10	T1	T1	N0	N0	M0	0	No/Unknown	No/Unknown	Performed	Resection	4 and more	3	0	0	One primary only	Yes	1	1539882	8	0	I	Not	0	<=3cm
354	358	771	771	2018	62	>=60	Male	White	Married	Tail	BodyTail	III	III,IV	46	T3	T3	N1	N1	M0	0.111111111111111	No/Unknown	No/Unknown	Performed	Resection	4 and more	1	0	0	One primary only	Yes	1	30596034	7	2	III	Not	<=0.16	>3cm
255	258	560	560	2007	61	>=60	Male	White	Married	Other	Other	II	I,II	29	T2	T2	N0	N0	M0	0	No/Unknown	No/Unknown	Performed	Resection	4 and more	135	0	0	One primary only	Yes	1	17899918	7	0	II	Not	0	<=3cm
522	526	1076	1076	2016	57	<60	Female	White	Unmarried	Other	Other	I	I,II	33	TX	T2	N1	N1	M0	0.0476190476190476	No/Unknown	No/Unknown	Performed	Resection	4 and more	31	0	0	One primary only	Yes	1	11514274	8	1	III	Not	<=0.16	>3cm
253	256	552	552	2009	39	<60	Female	White	Married	Head	Head	I	I,II	48	T3	T3	N1	N1	M0	0.818181818181818	No/Unknown	No/Unknown	Performed	Resection	4 and more	34	1	1	One primary only	Yes	1	17842690	7	9	III	Not	>0.16	>3cm
556	560	1131	1131	2014	49	<60	Male	White	Unmarried	Tail	BodyTail	I	I,II	12	T1	T1	N0	N0	M0	0	No/Unknown	No/Unknown	Performed	Resection	1 to 3	55	0	0	One primary only	Yes	1	15965141	8	0	I	Not	0	<=3cm
59	59	96	96	2017	75	>=60	Male	White	Married	Head	Head	II	I,II	8	T3	T1	N0	N1	M0	0.0333333333333333	No/Unknown	No/Unknown	Performed	Resection	4 and more	13	0	0	One primary only	Yes	1	30561023	2	2	III	Not	<=0.16	<=3cm
547	551	1121	1121	2014	64	>=60	Female	Black	Unmarried	Body	BodyTail	I	I,II	17	T1	T1	N0	N0	M0	0	No/Unknown	No/Unknown	Performed	Resection	4 and more	57	0	0	One primary only	Yes	1	15950009	8	0	I	Not	0	<=3cm
278	281	605	605	2008	48	<60	Male	White	Married	Head	Head	I	I,II	120	T1	T3	N0	N0	M0	0	No/Unknown	No/Unknown	Performed	Resection	4 and more	75	0	0	One primary only	Yes	1	21473662	7	0	II	Not	0	>3cm
137	139	299	299	2005	37	<60	Female	Others	Married	Head	Head	I	I,II	35	T3	T2	N1	N1	M0	0.0769230769230769	No/Unknown	No/Unknown	Performed	Resection	4 and more	164	0	0	One primary only	Yes	1	6037306	7	1	III	Not	<=0.16	>3cm
225	228	497	497	2006	53	<60	Female	Others	Married	Tail	BodyTail	II	I,II	45	T3	T3	N0	N0	M0	0	No/Unknown	No/Unknown	Performed	Resection	4 and more	144	0	0	One primary only	Yes	1	15958740	7	0	II	Not	0	>3cm
191	194	433	433	2011	35	<60	Female	Others	Married	Tail	BodyTail	I	I,II	60	T1	T3	N0	N1	M0	0.176470588235294	No/Unknown	No/Unknown	Performed	Resection	4 and more	83	0	0	One primary only	Yes	1	11360150	7	6	III	Not	>0.16	>3cm
283	286	617	617	2015	33	<60	Female	White	Unmarried	Tail	BodyTail	II	I,II	14	T2	T1	N0	N0	M0	0	No/Unknown	No/Unknown	Performed	Resection	1 to 3	45	0	0	One primary only	Yes	1	21586366	7	0	I	Not	0	<=3cm
506	510	1047	1047	2013	72	>=60	Female	Black	Married	Body	BodyTail	I	I,II	18	T1	T1	N0	N0	M0	0	No/Unknown	No/Unknown	Performed	Resection	4 and more	51	1	0	One primary only	Yes	1	11453568	8	0	I	Not	0	<=3cm
349	353	766	766	2018	55	<60	Female	Black	Married	Head	Head	I	I,II	25	T2	T2	N0	N0	M0	0	No/Unknown	No/Unknown	Performed	Resection	4 and more	6	0	0	One primary only	Yes	1	30590951	7	0	II	Not	0	<=3cm
600	604	1219	1219	2017	54	<60	Female	White	Unmarried	Body	BodyTail	I	I,II	40	T1	T2	N0	N0	M0	0	No/Unknown	No/Unknown	Performed	Resection	4 and more	16	0	0	One primary only	Yes	1	18098741	8	0	II	Not	0	>3cm
316	319	692	692	2012	52	<60	Male	White	Unmarried	Body	BodyTail	I	I,II	17	T1	T1	N0	N1	M0	0.454545454545455	No/Unknown	Yes	Performed	Resection	4 and more	13	1	1	One primary only	Yes	1	28429982	7	5	III	Not	>0.16	<=3cm
182	185	412	412	2009	35	<60	Female	White	Married	Body	BodyTail	I	I,II	47	T2	T3	N0	N1	M0	0.6	No/Unknown	No/Unknown	Performed	Resection	4 and more	113	0	0	One primary only	Yes	1	11242921	7	3	III	Not	>0.16	>3cm
351	355	768	768	2018	82	>=60	Female	White	Unmarried	Body	BodyTail	I	I,II	21	T4	T4	N0	N0	M0	0	No/Unknown	No/Unknown	Performed	Resection	4 and more	2	1	1	One primary only	Yes	1	30591623	7	0	III	Not	0	<=3cm
236	239	526	526	2006	52	<60	Male	White	Married	Head	Head	I	I,II	55	T1	T3	N1	N0	M0	0	No/Unknown	No/Unknown	Performed	Resection	4 and more	151	0	0	One primary only	Yes	1	17738359	7	0	II	Not	0	>3cm
727	731	1456	1456	2016	51	<60	Male	White	Unmarried	Head	Head	I	I,II	18	T1	T1	N0	N0	M0	0	No/Unknown	No/Unknown	Performed	Resection	1 to 3	24	0	0	One primary only	Yes	1	28510708	8	0	I	Not	0	<=3cm
187	190	424	424	2010	69	>=60	Female	White	Unmarried	Tail	BodyTail	I	I,II	14	T1	T1	N0	N1	M0	1	No/Unknown	No/Unknown	Performed	Resection	1 to 3	102	0	0	One primary only	Yes	1	11298511	7	1	III	Not	>0.16	<=3cm
668	672	1364	1364	2016	62	>=60	Male	White	Married	Tail	BodyTail	I	I,II	25	T3	T2	N1	N0	M0	0	No/Unknown	No/Unknown	Performed	Resection	4 and more	33	0	0	One primary only	Yes	1	24241857	8	0	II	Not	0	<=3cm
689	693	1394	1394	2017	67	>=60	Female	White	Unmarried	Tail	BodyTail	I	I,II	18	T1	T1	N0	N1	M0	0.153846153846154	No/Unknown	No/Unknown	Performed	Resection	4 and more	17	0	0	One primary only	Yes	1	24310253	8	2	III	Not	<=0.16	<=3cm
589	593	1199	1199	2016	77	>=60	Male	White	Married	Body	BodyTail	I	I,II	31	T3	T2	N1	N0	M0	0	No/Unknown	No/Unknown	Performed	Resection	1 to 3	28	0	0	One primary only	Yes	1	18061454	8	0	II	Not	0	>3cm
554	558	1128	1128	2015	42	<60	Male	Others	Married	Body	BodyTail	II	I,II	12	T1	T1	N0	N0	M0	0	No/Unknown	No/Unknown	Performed	Resection	4 and more	39	0	0	One primary only	Yes	1	15962577	8	0	I	Not	0	<=3cm
493	497	1028	1028	2010	76	>=60	Female	White	Unmarried	Tail	BodyTail	I	I,II	25	T1	T2	N1	N0	M0	0	No/Unknown	No/Unknown	Performed	Resection	1 to 3	96	0	0	One primary only	Yes	1	11314665	8	0	II	Not	0	<=3cm
131	133	273	273	2016	29	<60	Female	White	Unmarried	Tail	BodyTail	I	I,II	75	T3	T3	N0	N0	M0	0	No/Unknown	No/Unknown	Performed	Resection	1 to 3	24	0	0	One primary only	Yes	1	1435638	7	0	II	Not	0	>3cm
436	440	944	944	2014	72	>=60	Female	White	Unmarried	Other	Other	I	I,II	12	T1	T1	N1	N1	M0	0.5	No/Unknown	No/Unknown	Performed	Resection	1 to 3	46	1	0	One primary only	Yes	1	6391768	8	1	III	Not	>0.16	<=3cm
673	677	1372	1372	2016	63	>=60	Female	Others	Married	Body	BodyTail	I	I,II	22	T1	T2	N0	N0	M0	0	No/Unknown	No/Unknown	Performed	Resection	1 to 3	30	0	0	One primary only	Yes	1	24250881	8	0	II	Not	0	<=3cm
199	202	453	453	2013	74	>=60	Male	White	Unmarried	Tail	BodyTail	II	I,II	50	T3	T3	N0	N0	M0	0	No/Unknown	No/Unknown	Performed	Resection	4 and more	8	1	0	One primary only	Yes	1	11451544	7	0	II	Not	0	>3cm
471	475	987	987	2017	63	>=60	Female	White	Unmarried	Head	Head	I	I,II	12	T2	T1	N0	N1	M0	0.0384615384615385	No/Unknown	No/Unknown	Performed	Resection	4 and more	23	0	0	One primary only	Yes	1	6498414	8	1	III	Not	<=0.16	<=3cm
530	534	1086	1086	2016	63	>=60	Male	White	Married	Tail	BodyTail	I	I,II	18	T1	T1	N0	N0	M0	0	No/Unknown	No/Unknown	Performed	Resection	4 and more	31	0	0	One primary only	Yes	1	11537099	8	0	I	Not	0	<=3cm
226	229	499	499	2016	13	<60	Female	Others	Unmarried	Other	Other	I	I,II	130	T1	T3	N1	N0	M0	0	No/Unknown	No/Unknown	Performed	Resection	1 to 3	28	0	0	One primary only	Yes	1	15986264	7	0	II	Not	0	>3cm
438	442	946	946	2014	55	<60	Male	White	Married	Tail	BodyTail	I	I,II	36	T3	T2	N0	N0	M0	0	No/Unknown	No/Unknown	Performed	Resection	4 and more	48	0	0	One primary only	Yes	1	6394515	8	0	II	Not	0	>3cm
109	111	239	239	2013	46	<60	Male	Others	Married	Head	Head	IV	III,IV	5	T3	T1	N1	N1	M0	0.916666666666667	No/Unknown	No/Unknown	Performed	Resection	4 and more	1	1	1	One primary only	Yes	1	1282101	7	11	III	Not	>0.16	<=3cm
577	581	1179	1179	2010	38	<60	Male	White	Married	Tail	BodyTail	I	I,II	8	T3	T1	N1	N0	M0	0	No/Unknown	No/Unknown	Performed	Resection	4 and more	103	0	0	One primary only	Yes	1	18000586	8	0	I	Not	0	<=3cm
688	692	1393	1393	2017	48	<60	Female	White	Unmarried	Head	Head	I	I,II	20	T1	T2	N0	N0	M0	0	No/Unknown	No/Unknown	Performed	Resection	4 and more	17	0	0	One primary only	Yes	1	24306603	8	0	II	Not	0	<=3cm
745	749	1499	1499	2013	72	>=60	Male	White	Married	Body	BodyTail	I	I,II	7	T2	T1	N0	N0	M0	0	No/Unknown	No/Unknown	Performed	Resection	4 and more	61	0	0	One primary only	Yes	1	30442570	8	0	I	Not	0	<=3cm
753	757	1511	1511	2014	75	>=60	Male	White	Married	Tail	BodyTail	I	I,II	10	T1	T1	N0	N0	M0	0	No/Unknown	No/Unknown	Performed	Resection	4 and more	57	0	0	One primary only	Yes	1	30467729	8	0	I	Not	0	<=3cm
711	715	1431	1431	2012	68	>=60	Male	White	Married	Other	Other	I	I,II	37	T3	T2	N1	N0	M0	0	No/Unknown	No/Unknown	Performed	Resection	1 to 3	70	1	0	One primary only	Yes	1	28417766	8	0	II	Not	0	>3cm
620	624	1249	1249	2018	67	>=60	Female	White	Unmarried	Tail	BodyTail	II	I,II	30	T1	T2	N0	N0	M0	0	No/Unknown	No/Unknown	Performed	Resection	4 and more	7	0	0	One primary only	Yes	1	21639918	8	0	II	Not	0	<=3cm
550	554	1124	1124	2015	60	>=60	Male	Others	Married	Tail	BodyTail	I	I,II	18	T1	T1	N0	N0	M0	0	No/Unknown	No/Unknown	Performed	Resection	4 and more	45	0	0	One primary only	Yes	1	15957277	8	0	I	Not	0	<=3cm
282	285	616	616	2014	33	<60	Female	White	Unmarried	Other	Other	I	I,II	58	T2	T3	N1	N0	M0	0	No/Unknown	No/Unknown	Performed	Resection	1 to 3	50	0	0	One primary only	Yes	1	21576504	7	0	II	Not	0	>3cm
220	223	490	490	2012	88	>=60	Female	Others	Married	Body	BodyTail	I	I,II	35	T3	T2	N0	N1	M0	0.222222222222222	No/Unknown	No/Unknown	Performed	Resection	4 and more	79	0	0	One primary only	Yes	1	15925740	7	2	III	Not	>0.16	>3cm
735	739	1467	1467	2018	82	>=60	Male	White	Married	Tail	BodyTail	II	I,II	28	T2	T2	N0	N0	M0	0	No/Unknown	No/Unknown	Performed	Resection	1 to 3	5	0	0	One primary only	Yes	1	28539658	8	0	II	Not	0	<=3cm
